# Supplementary material for: Identification of a UDP‐glucosyltransferase conferring deoxynivalenol resistance in Aegilops tauschii and wheat
Source: Plant Biotechnol J. 2022 Oct 13;21(1):109–21. doi: 10.1111/pbi.13928 (PMC9829400; doi:10.1111/pbi.13928)
Supplement: Supplementary file 2 — Table S1 Analysis of variance for the evaluated traits. Table S2 Pairwise correlations of the evaluated traits. Table S3 Best linear unbiased estimates of the evaluated traits in 2019 and 2020. Table S4 Best linear unbiased estimates of the evaluated traits across years. Table S5 Deoxynivalenol (DON) and DON‐3‐O‐glucoside (D3G) contents and the ratio of D3G/DON. Table S6 The mapped region significantly associated with Fusarium head blight resistance on chromosome 7D. Table S7 The mapped region significantly associated with deoxynivalenol resistance on chromosome 5D. Table S8 Allelic diversity of the uridine diphosphate (UDP)‐glucosyltransferase (UGT) for the 305 Ae. tauschii accessions and 18 hexaploid wheat lines. Table S9 List of phenotyped Ae. tauschii accessions. [file PBI-21-109-s001.xlsx]

## Sheet: Note
Supporting Information
Article title: Identification of a UTP-glucosyltransferase conferring deoxynivalenol resistance in Aegilops tauschii and wheat
Authors: Rizky Pasthika Kirana, Kumar Gaurav, Sanu Arora, Gerlinde Wiesenberger, Maria Doppler, Sebastian Michel, Simone Zimmerl, Magdalena Matic, Chinedu E Eze, Mukesh Kumar, Ajla Topuz, Marc Lemmens, Rainer Schuhmacher, Gerhard Adam, Brande BH Wulff, Hermann Buerstmayr, Barbara Steiner
The following Supporting Information is available for this article:
S1	Supporting Table S1 Analysis of variance for the evaluated traits
S2	Supporting Table S2 Pairwise correlations of the evaluated traits
S3	Supporting Table S3 Best linear unbiased estimates (BLUEs) of the evaluated traits in 2019 and 2020
S4	Supporting Table S4 Best linear unbiased estimates (BLUEs) of the evaluated traits across years
S5	Supporting Table S5 Deoxynivalenol (DON) and DON-3-O-glucoside (D3G) contents and the ratio of D3G/DON
S6	Supporting Table S6 The mapped region significantly associated with Fusarium head blight (FHB) resistance on chromosome 7D
S7	Supporting Table S7 The mapped region significantly associated with deoxynivalenol (DON) resistance on chromosome 5D
S8	Supporting Table S8 Allelic diversity of the uridine diphosphate (UDP)-glucosyltransferase (UGT) for the 305 Ae. tauschii accessions and 18 hexaploid wheat lines
S9	Supporting Table S9 List of phenotyped Ae. tauschii accessions

## Sheet: S1
Supplementary Table 1 Analysis of variance (type = "III", test statistic = "F") for the evaluated traits
		a	FHB severity (%) in 2019
		b	FHB severity (%) in 2020
		c	FHB severity (%) across trials
		d	DON severity (%) in 2019
		e	DON severity (%) in 2020
		f	DON severity (%) across trials
		g	Date of anthesis in 2019
		h	Date of anthesis in 2020
		i	Date of anthesis across trials
		j	Number of spikelet per spike in 2019
		k	Number of spikelet per spike in 2020
		l	Number of spikelet per spike across trials
		m	Plant height per spike in Spring 2020
		n	Plant height per spike in Fall 2020
		o	Plant height per spike across trials
		p	Spike shattering across trials (FHB)
		q	Spike shattering across trials (DON)
Abbreviations:
1Q	First quartile of the dataset
3Q	Third quartile of the dataset
Df	Degree of freedom
Df. Res	Degree of freedom of the residual
DON	Deoxynivalenol
F value	The value on the F distribution
FHB	Fusarium head blight
Max	Maximum value in the dataset
Min	Minimum value in the dataset
Pr(>F)	The probability value (p-value) associated with the F value of a given source
REML	Restricted maximum likelihood
Std. Dev.	Standard deviation
Sum sq	Sum of squares
	Supplementary Table 2a Anova for FHB severity (%) in 2019
	Source	Sum Sq	Df	F value	Pr(>F)
	Intercept	38028	1	61.1086	1.143e-14	***
	Accession	460331	146	5.0666	<2.2E-16	***
	Residual	774770	1245
	Signif. Codes: 0 '***' 0.001 '**' 0.01 '*' 0.05 '.' 0.1 ' ' 1
	Supplementary Table 2b Anova for FHB severity (%) in 2020
	Source	F	Df	Df. Res	Pr(>F)
	Intercept	106.089	1	112.14	<2.2E-16	***
	Accession	4.1715	134	121.99	8.7e-15	***
	Signif. Codes: 0 '***' 0.001 '**' 0.01 '*' 0.05 '.' 0.1 ' ' 1
	REML criterion at convergence:			15944.2
	Scaled residuals:
	Min	1Q	Median	3Q	Max
	-4.2377	-0.3935	0.0618	0.5087	4.3789
	Random effects:
	Groups	Name	Variance	Std. Dev.
	Replication:Accession	Intercept	139.168	11.797
	Replication	Intercept	3.786	1.946
	Residual		336.853	18.354
	Number of obs: 1916, groups (replication:accession): 260, replication: 2
	Supplementary Table 2c Anova for FHB severity (%) across trials
	Source	F	Df	Df. Res	Pr(>F)
	Intercept	97.4935	1	91.49	4.442e-16	***
	Accession	3.8432	146	98.759	6.418e-12	***
	Signif. Codes: 0 '***' 0.001 '**' 0.01 '*' 0.05 '.' 0.1 ' ' 1
	REML criterion at convergence:			29113.9
	Scaled residuals:
	Min	1Q	Median	3Q	Max
	-4.2564	-0.4362	0.13	0.5712	3.6448
	Random effects:
	Groups	Name	Variance	Std. Dev.
	Year:Replication:Accession	Intercept	118.4	10.8814
	Year:Accession	Intercept	26.25	5.12394
	Year:Replication	Intercept	3.293	1.81477
	Year	Intercept	2.015e-05	0.004489
	Residual		459.6	21.4381
	Number of obs: 1916,
	Groups
	(Year:Replication:Accession)	407
	(Year:Accession)	282
	(Year:Replication)	3
	(Year)	2
	Supplementary Table 2d Anova for DON severity (%) in 2019
	Source	Sum Sq	Df	F value	Pr(>F)
	Intercept	97	1	1.8276	0.1769
	Accession	80262	145	10.4509	<2.2E-16	***
	Residual	31991	604
	Signif. Codes: 0 '***' 0.001 '**' 0.01 '*' 0.05 '.' 0.1 ' ' 1
	Supplementary Table 2e Anova for DON severity (%) in 2020
	Source	F	Df	Df. Res	Pr(>F)
	Intercept	9.5165	1	28.563	0.004489	**
	Accession	2.2391	137	128.126	2.718e-06	***
	Signif. Codes: 0 '***' 0.001 '**' 0.01 '*' 0.05 '.' 0.1 ' ' 1
	REML criterion at convergence:			4219.9
	Scaled residuals:
	Min	1Q	Median	3Q	Max
	-5.6799	-0.219	-0.015	0.1714	6.6175
	Random effects:
	Groups	Name	Variance	Std. Dev.
	Replication:Accession	Intercept	40.576	6.37
	Replication	Intercept	9.647	3.106
	Residual		18.476	4.298
	Number of obs: 785, groups (replication:accession): 267, replication: 2
	Supplementary Table 2f Anova for DON severity (%) across trials
	Source	F	Df	Df. Res	Pr(>F)
	Intercept	7.0025	1	45.095	0.01117	*
	Accession	3.4576	146	96.893	2.229e-10	***
	Signif. Codes: 0 '***' 0.001 '**' 0.01 '*' 0.05 '.' 0.1 ' ' 1
	REML criterion at convergence:			9689.4
	Scaled residuals:
	Min	1Q	Median	3Q	Max
	-4.9574	-0.1992	-0.0125	0.1889	5.8823
	Random effects:
	Groups	Name	Variance	Std. Dev.
	Year:Replication:Accession	Intercept	33.78	5.812
	Year:Accession	Intercept	3.066	1.751
	Year:Replication	Intercept	4.964	2.228
	Year	Intercept	0	0
	Residual		37.048	6.087
	Number of obs: 1535,
	Groups
	(Year:Replication:Accession)	413
	(Year:Accession)	284
	(Year:Replication)	3
	(Year)	2
	Supplementary Table 2g Anova for Date of anthesis in 2019
	Source	Sum Sq	Df	F value	Pr(>F)
	Intercept	23681	1	2367.69	<2.2E-16	***
	Accession	90358	146	61.878	<2.2E-16	***
	Residual	19954	1995
	Signif. Codes: 0 '***' 0.001 '**' 0.01 '*' 0.05 '.' 0.1 ' ' 1
	Supplementary Table 2h Anova for Date of anthesis in 2020
	Source	F	Df	Df. Res	Pr(>F)
	Intercept	72.3388	1	5.06	0.0003483	***
	Accession	7.2365	137	133.82	<2.2E-16	***
	Signif. Codes: 0 '***' 0.001 '**' 0.01 '*' 0.05 '.' 0.1 ' ' 1
	REML criterion at convergence:			14347
	Scaled residuals:
	Min	1Q	Median	3Q	Max
	-5.1101	-0.6216	-0.0747	0.6031	5.4646
	Random effects:
	Groups	Name	Variance	Std. Dev.
	Replication:Accession	Intercept	21.78	4.667
	Replication	Intercept	17.78	4.216
	Residual		11.1	3.331
	Number of obs: 2719, groups (replication:accession): 273, replication: 2
	Supplementary Table 2i Anova for Date of anthesis across trials
	Source	F	Df	Df. Res	Pr(>F)
	Intercept	115.942	1	5.235	9.058e-05	***
	Accession	9.3571	146	83.105	<2.2E-16	***
	Signif. Codes: 0 '***' 0.001 '**' 0.01 '*' 0.05 '.' 0.1 ' ' 1
	REML criterion at convergence:			25845.3
	Scaled residuals:
	Min	1Q	Median	3Q	Max
	-5.1826	-0.6699	-0.0966	0.6137	5.6002
	Random effects:
	Groups	Name	Variance	Std. Dev.
	Year:Replication:Accession	Intercept	18.43	4.29349
	Year:Accession	Intercept	0	0
	Year:Replication	Intercept	9.671	3.10977
	Year	Intercept	9.919e-08	0.0003149
	Residual		10.62	3.2582
	Number of obs: 4861,
	Groups
	(Year:Replication:Accession)	: 420
	(Year:Accession)	: 285
	(Year:Replication)	: 3
	(Year)	: 2
	Supplementary Table 2j Anova for Number of spikelet per spike in 2019
	Source	Sum Sq	Df	F value	Pr(>F)
	Intercept	326.7	1	316.513	<2.2E-16	***
	Accession	6808.4	146	45.184	<2.2E-16	***
	Residual	2059	1995
	Signif. Codes: 0 '***' 0.001 '**' 0.01 '*' 0.05 '.' 0.1 ' ' 1
	Supplementary Table 2k Anova for Number of spikelet per spike in 2020
	Source	F	Df	Df. Res	Pr(>F)
	Intercept	91.754	1	2.619	0.004141	**
	Accession	13.877	137	130.768	<2.2E-16	***
	Signif. Codes: 0 '***' 0.001 '**' 0.01 '*' 0.05 '.' 0.1 ' ' 1
	REML criterion at convergence:			7051.4
	Scaled residuals:
	Min	1Q	Median	3Q	Max
	-4.4694	-0.6024	-0.0345	0.5796	4.2324
	Random effects:
	Groups	Name	Variance	Std. Dev.
	Replication:Accession	Intercept	0.2223	0.4715
	Replication	Intercept	0.4619	0.6797
	Residual		0.7139	0.8449
	Number of obs: 2719, groups (replication:accession): 273, replication: 2
	Supplementary Table 2l Anova for Number of spikelet per spike across trials
	Source	F	Df	Df. Res	Pr(>F)
	Intercept	52.194	1	3.743	0.002503	**
	Accession	10.199	146	128.522	<2.2E-16	***
	Signif. Codes: 0 '***' 0.001 '**' 0.01 '*' 0.05 '.' 0.1 ' ' 1
	REML criterion at convergence:			13634.6
	Scaled residuals:
	Min	1Q	Median	3Q	Max
	-4.5359	-0.5921	-0.015	0.5786	3.8419
	Random effects:
	Groups	Name	Variance	Std. Dev.
	Year:Replication:Accession	Intercept	0.205862	0.45372
	Year:Accession	Intercept	0.259316	0.50923
	Year:Replication	Intercept	0.455001	0.67454
	Year	Intercept	0.0003419	0.01849
	Residual		0.857459	0.92599
	Number of obs: 4861,
	Groups
	(Year:Replication:Accession)	420
	(Year:Accession)	285
	(Year:Replication)	3
	(Year)	2
	Supplementary Table 2m Anova for Plant height per spike in Spring 2020
	Source	F	Df	Df. Res	Pr(>F)
	Intercept	223.316	1	7.968	4.13e-07	***
	Accession	6.4169	136	132	<2.2E-16	***
	Signif. Codes: 0 '***' 0.001 '**' 0.01 '*' 0.05 '.' 0.1 ' ' 1
	REML criterion at convergence:			1001.8
	Scaled residuals:
	Min	1Q	Median	3Q	Max
	-2.239	-0.5093	0	0.5093	2.239
	Random effects:
	Groups	Name	Variance	Std. Dev.
	Replication	Intercept	27.87	5.279
	Residual		52.96	7.277
	Number of obs: 270, groups (replication): 2
	Supplementary Table 2n Anova for Plant height per spike in Fall 2020
	Source	F	Df	Df. Res	Pr(>F)
	Intercept	228.89	1	26.472	1.512e-14	***
	Accession	2.3719	133	132	5.176e-07	***
	Signif. Codes: 0 '***' 0.001 '**' 0.01 '*' 0.05 '.' 0.1 ' ' 1
	REML criterion at convergence:			1055
	Scaled residuals:
	Min	1Q	Median	3Q	Max
	-2.7644	-0.3196	0	0.3196	2.7644
	Random effects:
	Groups	Name	Variance	Std. Dev.
	Replication	Intercept	16.82	4.101
	Residual		79.51	8.917
	Number of obs: 267, groups (replication): 2
	Supplementary Table 2o Anova for Plant height per spike across trials
	Source	F	Df	Df. Res	Pr(>F)
	Intercept	352.394	1	95.59	<2.2E-16	***
	Accession	3.9017	136	131.88	1.974e-14	***
	Signif. Codes: 0 '***' 0.001 '**' 0.01 '*' 0.05 '.' 0.1 ' ' 1
	REML criterion at convergence:			3144.6
	Scaled residuals:
	Min	1Q	Median	3Q	Max
	-2.8495	-0.5577	0.0522	0.5577	3.7823
	Random effects:
	Groups	Name	Variance	Std. Dev.
	Year:Accession	Intercept	9.036	3.006
	Year	Intercept	3.063	1.75
	Residual		89.312	9.451
	Number of obs: 537,
	Groups
	(Year:Accession)	271
	(Year)	2
	Supplementary Table 2p Anova for Spike shattering across trials (FHB)
	Source	F	Df	Df. Res	Pr(>F)
	Intercept	1.5762	1	2.013	0.33541
	Accession	1.4513	146	125.11	0.01629	*
	Signif. Codes: 0 '***' 0.001 '**' 0.01 '*' 0.05 '.' 0.1 ' ' 1
	REML criterion at convergence:			2426
	Scaled residuals:
	Min	1Q	Median	3Q	Max
	-2.671	-0.4062	0	0.39	3.0185
	Random effects:
	Groups	Name	Variance	Std. Dev.
	Year:Accession	Intercept	247.552	15.734
	Year:Replication	Intercept	4.875	2.208
	Year	Intercept	976.739	31.253
	Residual		235.683	15.352
	Number of obs: 407,
	Groups
	(Year:Accession)	282
	(Year:Replication)	3
	(Year)	2
	Supplementary Table 2q Anova for Spike shattering across trials (DON)
	Source	F	Df	Df. Res	Pr(>F)
	Intercept	0.0017	1	59.732	0.9671
	Accession	0.8772	146	126.512	0.7782
	Signif. Codes: 0 '***' 0.001 '**' 0.01 '*' 0.05 '.' 0.1 ' ' 1
	REML criterion at convergence:			2126.8
	Scaled residuals:
	Min	1Q	Median	3Q	Max
	-3.8332	-0.1634	0.0817	0.0817	5.2664
	Random effects:
	Groups	Name	Variance	Std. Dev.
	Year:Accession	Intercept	55.904	7.477
	Year:Replication	Intercept	0	0
	Year	Intercept	9.855	3.139
	Residual		53.675	7.326
	Number of obs: 419,
	Groups
	(Year:Accession)	284
	(Year:Replication)	3
	(Year)	2

## Sheet: S2
Supporting Table S2 Pairwise correlations of the evaluated traits
Abbreviations:
dai	Days after inoculation/infiltration
DON	Deoxynivalenol
FHB	Fusarium head blight
Trait	FHB Severity (%) 19 dai (2019)	FHB Severity (%) 23 dai (2019)	FHB Severity (%) 27 dai (2019)	FHB Severity (%) 19 dai (2020)	FHB Severity (%) 23 dai (2020)	FHB Severity (%) 27 dai (2020)	DON Severity (%) 19 dai (2019)	DON Severity (%) 23 dai (2019)	DON Severity (%) 27 dai (2019)	DON Severity (%) 31 dai (2019)	DON Severity (%) 19 dai (2020)	DON Severity (%) 23 dai (2020)	DON Severity (%) 27 dai (2020)	DON Severity (%) 31 dai (2020)	Date of anthesis (2019)	No. of spikelet per spike (2019)	Plant height (Spring 2020)	Date of anthesis (2020)	No. of spikelet per spike (2020)	Plant height (Fall 2020)	FHB Severity (%) across trials	DON Severity (%) across trials	Shattering incidence in FHB infected trial	Shattering incidence in DON treated trial	Date of anthesis across trials	No. of spikelet per spike across trials	Plant height across trials
FHB Severity (%) 19 dai (2019)
FHB Severity (%) 23 dai (2019)	0.925015
FHB Severity (%) 27 dai (2019)	0.844847	0.949442
FHB Severity (%) 19 dai (2020)	0.487122	0.450572	0.437872
FHB Severity (%) 23 dai (2020)	0.530058	0.522878	0.497788	0.943685
FHB Severity (%) 27 dai (2020)	0.54993	0.581095	0.559694	0.87323	0.954662
DON Severity (%) 19 dai (2019)	-0.0678407	-0.0433183	-0.0640831	0.0292926	0.077159	0.0599259
DON Severity (%) 23 dai (2019)	-0.0438234	-0.0296116	-0.0487761	0.0940604	0.130792	0.0959048	0.919222
DON Severity (%) 27 dai (2019)	-0.0475284	-0.0524226	-0.0757078	0.0858077	0.119262	0.0747715	0.870101	0.950338
DON Severity (%) 31 dai (2019)	-0.0867306	-0.0766049	-0.0756578	0.0620596	0.0842078	0.0396972	0.857549	0.92654	0.968641
DON Severity (%) 19 dai (2020)	-0.0284826	-0.0447105	-0.0389565	0.213897	0.180738	0.0917842	0.665389	0.660311	0.645391	0.62741
DON Severity (%) 23 dai (2020)	-0.00737432	-0.0295097	-0.0215216	0.206295	0.172984	0.0832877	0.705206	0.698589	0.681139	0.657519	0.91306
DON Severity (%) 27 dai (2020)	0.00381921	-0.0212914	-0.01655	0.209629	0.177404	0.0918691	0.723615	0.718897	0.700266	0.674647	0.90706	0.994822
DON Severity (%) 31 dai (2020)	-0.0247085	-0.0447601	-0.0319461	0.21285	0.182084	0.0962114	0.738638	0.738118	0.71712	0.692219	0.902047	0.963011	0.967655
Date of anthesis (2019)	0.0870747	0.124956	0.161522	-0.181394	-0.150826	-0.0538753	0.0558541	0.0380326	0.0638979	0.124437	-0.173178	-0.154527	-0.14362	-0.112038
No. of spikelet per spike (2019)	0.080692	0.158546	0.240901	-0.13929	-0.063322	0.0650323	0.127751	0.0796954	0.0851645	0.109994	-0.146273	-0.104284	-0.0895911	-0.0699548	0.784729
Plant height (Spring 2020)	0.432185	0.492506	0.526057	0.136355	0.204643	0.303454	0.0501791	-0.00655681	0.0135074	0.0302533	-0.10459	-0.0714233	-0.0685651	-0.040276	0.409586	0.534836
Date of anthesis (2020)	0.113506	0.206463	0.241635	-0.213869	-0.120722	-0.0062723	0.0637921	0.0386235	0.0415269	0.100281	-0.214604	-0.194802	-0.187972	-0.172255	0.806452	0.740123	0.390684
No. of spikelet per spike (2020)	0.0544308	0.160534	0.202383	-0.179728	-0.0716862	0.0696272	0.15612	0.110651	0.111623	0.138146	-0.215775	-0.178662	-0.160408	-0.144575	0.659011	0.842068	0.507527	0.749456
Plant height (Fall 2020)	0.243591	0.280781	0.300638	0.169444	0.19553	0.276804	-0.13792	-0.203119	-0.214971	-0.215029	-0.304537	-0.241241	-0.225742	-0.194762	0.24226	0.362435	0.633716	0.184222	0.35726
FHB Severity (%) across trials	0.748066	0.799452	0.76572	0.813246	0.895102	0.944669	0.0253468	0.0618278	0.040198	0.00797545	0.0506726	0.064322	0.0732347	0.0679506	0.0233605	0.112773	0.411183	0.0844596	0.126542	0.318709
DON Severity (%) across trials	-0.0204388	-0.0258666	-0.0223482	0.13921	0.138944	0.0701582	0.874154	0.886356	0.847452	0.822037	0.829282	0.880928	0.897033	0.925442	-0.0736543	-0.00911196	-0.0134215	-0.110615	-0.0405123	-0.186168	0.0446028
Shattering incidence in FHB infected trial	0.142248	0.0835565	0.0714831	0.287627	0.321117	0.325398	0.134473	0.126766	0.175658	0.131409	0.125004	0.114604	0.113735	0.129655	-0.273312	-0.00150417	0.0927105	-0.269118	0.0333464	0.0605351	0.266194	0.154506
Shattering incidence in DON treated trial	0.0456294	0.0596315	0.0845478	0.0864045	0.143093	0.114867	0.0616186	0.109093	0.0801841	0.0765915	0.102703	0.113008	0.108209	0.101568	-0.0462352	0.0731222	-0.0150058	-0.02223	0.0141697	-0.117692	0.11216	0.113632	0.161619
Date of anthesis across trials	0.109208	0.190451	0.227559	-0.215413	-0.137969	-0.0246344	0.0636212	0.0398228	0.0496963	0.113127	-0.210996	-0.190404	-0.182273	-0.161254	0.89781	0.783522	0.413221	0.983695	0.755244	0.212379	0.0669971	-0.103789	-0.284308	-0.0401879
No. of spikelet per spike across trials	0.0643922	0.160126	0.226111	-0.164766	-0.0675281	0.0706479	0.14539	0.099167	0.102688	0.129252	-0.184147	-0.144047	-0.127361	-0.109434	0.759038	0.959324	0.54032	0.78411	0.957542	0.369194	0.123819	-0.0257352	0.0110399	0.0493989	0.809768
Plant height across trials	0.387497	0.445364	0.478512	0.130395	0.18678	0.289946	-0.0335391	-0.0983356	-0.0913446	-0.081201	-0.188669	-0.143167	-0.142368	-0.111471	0.358937	0.48805	0.945525	0.321644	0.462529	0.804582	0.383037	-0.0931539	0.0755522	-0.0218335	0.346987	0.491518

## Sheet: S3
Supporting Table S3 Best linear unbiased estimates (BLUEs) of the evaluated traits in 2019 and 2020
Abbreviations:
dai	Days after inoculation/infiltration
Date of Anthesis*	number of days after December 1st to anthesis
DON	Deoxynivalenol
FHB	Fusarium head blight
NA	Not Available
Accessions		FHB Severity (%) at 7 dai	FHB Severity (%) at 11 dai	FHB Severity (%) at 15 dai	FHB Severity (%) at 19 dai	FHB Severity (%) at 23 dai	FHB Severity (%) at 27 dai	DON Severity (%) at 19 dai	DON Severity (%) at 23 dai	DON Severity (%) at 27 dai	DON Severity (%) at 31 dai	Spike Shattering (FHB) at 7 dai	Spike Shattering (FHB) at 11 dai	Spike Shattering (FHB) at 15 dai	Spike Shattering (FHB) at 19 dai	Spike Shattering (FHB) at 23 dai	Spike Shattering (FHB) at 27 dai	Spike Shattering (DON) at 19 dai	Spike Shattering (DON) at 23 dai	Spike Shattering (DON) at 27 dai	Spike Shattering (DON) at 31 dai	Date of Anthesis*	No. of spikelets per spike	Plant height (cm)
TOWWC0002	2019	4	10.67	47.17	60	61.67	67.67	0.8	4.4	4.4	8	0	0	50	70	70	80	0	0	0	20	39.73	4.67	95
TOWWC0003	2019	19.47	52.18	76.98	87.78	91.11	91.11	11.81	11.81	11.81	11.81	20	70	90	90	90	90	20	20	20	20	43.36	8.57	107.5
TOWWC0004	2019	4.92	29.63	80.45	86.95	100	100	13.26	13.26	13.26	16.86	0	20	40	50	80	80	0	0	0	20	39.6	5.93	100
TOWWC0005	2019	26.19	39.88	51.19	59.23	63.1	63.1	3.07	3.07	5.64	5.64	30	60	70	80	80	80	0	0	0	0	36.92	6.69	82.5
TOWWC0006	2019	33.76	38.86	69.81	77.48	89.24	94	8.66	12.41	16.91	16.91	50	60	80	80	80	80	20	20	20	20	37.79	5.93	NA
TOWWC0007	2019	19.95	37.51	57.3	75.66	80.95	85.98	12.29	12.29	12.29	14.86	10	20	20	20	40	60	0	0	0	0	38.57	6	100
TOWWC0008	2019	6	23.25	46.5	68.75	89.75	89.75	11.57	11.57	11.57	11.57	10	20	20	30	40	40	0	0	0	0	46.85	8.46	112.5
TOWWC0009	2019	39.44	43.78	65.72	82.11	93.56	100	7.45	7.45	7.45	11.09	20	20	70	90	90	90	0	0	0	0	46.33	9.67	112.5
TOWWC0010	2019	7.11	28.09	64.18	87.75	94	94	10.08	10.08	10.08	NA	10	40	40	50	50	50	0	0	0	0	47.93	8.87	112.5
TOWWC0011	2019	4.53	35.42	58.23	83.57	86.43	92.86	0.91	3.48	4.05	7.05	0	30	30	50	60	70	0	0	0	40	39.53	6.93	107.5
TOWWC0012	2019	2.62	23.15	33.4	45.41	65.85	81.17	14.41	14.41	14.41	14.41	0	10	20	50	70	80	0	0	0	0	40.36	7.43	107.5
TOWWC0013	2019	9.17	36.41	41.04	54.48	79.51	82.69	9.99	9.99	9.99	9.99	0	0	0	0	11.11	11.11	0	0	0	0	38.12	5.94	92.5
TOWWC0016	2019	7.14	43.53	64.76	87.81	96.67	100	4.79	13.99	13.99	13.99	0	20	50	50	60	60	20	20	20	20	41	6.64	102.5
TOWWC0017	2019	21.83	45.83	78.53	91.11	94.44	94.44	9.03	9.03	9.03	9.03	20	20	20	20	20	20	0	0	0	0	53.79	7.93	120
TOWWC0020	2019	16.83	46.14	55.22	62.31	75.36	77.47	11.34	18.01	18.01	18.01	20	60	90	100	100	100	0	0	0	0	44.73	8.93	87.5
TOWWC0021	2019	18.93	32.5	49.29	78.81	90	90	0.82	0.82	6.22	6.22	30	50	50	50	50	60	0	0	0	0	45.73	6.8	112.5
TOWWC0022	2019	0	14	27.9	40.38	40.38	44.82	8.72	10.94	10.94	10.94	0	10	30	80	80	80	0	0	0	0	41.73	8.93	105
TOWWC0023	2019	1.39	40.48	66.07	69.84	69.84	73.02	0.5	5	5	5	0	20	40	60	60	60	0	0	0	0	43.21	7.79	107.5
TOWWC0025	2019	8.79	36.13	37.38	43.08	64.49	71.85	7.39	11.39	11.39	11.39	10	50	70	70	90	90	0	0	0	0	41.6	8.33	110
TOWWC0026	2019	7.94	41.11	73.51	85.53	100	100	5.14	11.39	11.39	11.39	0	30	90	90	90	90	0	0	0	0	45.47	8.67	102.5
TOWWC0027	2019	12.45	31.81	44.55	70.05	78.51	88.07	10.08	10.08	10.08	10.08	0	0	10	10	10	10	0	0	0	0	51.67	9.93	115
TOWWC0028	2019	1.67	30.78	62.32	82.7	100	100	3.55	12.22	14.09	14.09	0	0	10	40	50	50	0	0	0	0	42.5	7.06	102.5
TOWWC0031	2019	9.03	50.14	86.53	97.78	100	100	8.33	12.58	12.58	12.58	10	50	80	90	90	90	0	0	0	0	43.73	8.47	90
TOWWC0032	2019	6.61	34.14	54.75	68.28	87	87	4.28	11.16	11.16	11.16	0	20	60	70	70	70	0	0	0	0	44	9.13	90
TOWWC0033	2019	8.51	40.66	44.82	57.32	65.58	74.31	6.95	11.52	11.52	11.52	0	40	60	70	90	90	0	0	0	0	43.53	8.33	105
TOWWC0034	2019	12.86	31.19	61.43	72.74	90.83	100	3.19	11.94	11.94	11.94	30	60	80	90	90	90	0	0	0	0	42.33	7.47	117.5
TOWWC0042	2019	2.36	39.98	67.48	83.73	95.56	95.56	0	4.72	7.22	7.22	0	50	70	80	90	90	0	0	0	0	48.12	8.88	122.5
TOWWC0043	2019	7.93	31.01	54.42	65.31	85.19	90.74	14.74	16.28	16.28	16.28	0	0	0	0	0	0	0	0	0	0	56.36	11.5	105
TOWWC0044	2019	4.04	38.44	62.8	73.99	92.89	95	36.97	36.97	36.97	NA	0	0	0	0	0	0	0	0	0	0	57.33	10.13	113.56
TOWWC0045	2019	3.11	32.56	43.56	58.01	72.27	82.46	0.95	4.59	9.49	9.49	0	10	20	30	30	30	0	0	0	0	57	10.4	112.5
TOWWC0046	2019	3.64	14.45	45.74	59.79	86.84	100	9.4	9.4	9.4	NA	0	12.5	12.5	12.5	12.5	12.5	0	0	0	0	55.38	10.77	123.56
TOWWC0047	2019	2.02	25.68	42.88	81.95	85.28	91.78	10.48	18.24	18.24	NA	0	10	10	20	20	30	0	0	0	0	62.2	10	125
TOWWC0048	2019	7.86	27.1	53.86	86.81	100	100	0	0	0	0.78	0	10	50	50	60	60	0	0	0	0	41.06	6.59	125
TOWWC0049	2019	5.56	48.06	81.11	86.95	98.89	100	9.66	9.66	9.66	9.66	0	20	30	30	30	30	0	0	0	0	49	9.41	110
TOWWC0050	2019	7.36	28.31	32.42	45.14	59.82	65.38	12.91	17.28	19.08	19.08	10	20	20	40	60	70	0	0	0	0	41.07	8.2	100
TOWWC0051	2019	11.67	37.29	53.05	65.67	80.33	82	11.24	13.81	13.81	13.81	10	30	40	50	90	100	0	0	0	0	35.12	5.71	97.5
TOWWC0057	2019	0	12.41	14.07	14.07	30.74	53.33	11.64	11.64	9.64	24.91	0	0	10	10	10	20	0	0	0	0	55.91	10.09	112.5
TOWWC0058	2019	1.23	18.92	39.01	46.69	69.16	82.44	17.15	17.15	17.15	22.6	0	0	0	0	0	0	0	0	0	20	55.36	9.93	102.5
TOWWC0059	2019	5	14.55	32.55	50.92	78.74	80.56	5.28	5.28	5.28	5.28	10	10	10	60	60	70	0	0	0	0	49.82	10.47	120
TOWWC0060	2019	13.11	24.86	48.45	53.7	79.95	79.95	7.36	7.36	7.36	7.36	10	10	20	20	20	20	0	0	0	0	54.57	10	110
TOWWC0061	2019	13.64	42.38	66.67	75.19	78.94	81.44	10.54	18.04	18.04	18.04	20	60	80	80	80	80	0	0	0	0	53.38	9.85	87.5
TOWWC0063	2019	26.28	52.01	60.58	67.4	83.84	95.56	9.39	9.39	9.39	9.39	10	30	30	30	30	30	0	0	0	0	49	9.87	97.5
TOWWC0064	2019	17.56	44.97	49.97	58.41	65.41	80.08	8.22	9.5	9.5	10	10	60	70	90	90	90	0	0	0	0	47.47	10.12	100
TOWWC0066	2019	1.01	35.21	39.35	56.57	65.86	78.89	8.36	10.28	10.28	NA	0	50	60	60	70	90	20	20	20	0	55.92	10.46	95
TOWWC0067	2019	10	30.22	45.22	67	76.45	79.78	9.15	11.15	NA	NA	20	70	90	100	100	100	0	0	0	0	51.07	10.07	110
TOWWC0069	2019	11.57	27.78	47.38	55.25	56.48	59.11	10.72	10.72	10.72	10.72	0	30	60	80	90	90	0	0	0	0	39.64	8.79	100
TOWWC0070	2019	15.76	37.73	57.09	59.82	67.82	77.88	9.64	9.64	9.64	10	20	40	90	90	90	90	0	16.67	16.67	16.67	47.53	10.33	105
TOWWC0071	2019	17.01	26.45	40.74	60.59	77.47	94.44	1.07	1.07	10.72	10.72	10	40	50	70	80	80	0	0	0	0	39.86	8.93	110
TOWWC0072	2019	2.82	19.37	58.29	80.58	87.65	92.59	6.49	9.09	9.09	9.09	0	10	30	30	30	30	0	0	0	0	48.56	9.75	117.5
TOWWC0073	2019	1.11	20.78	53	56.33	56.33	56.33	10.03	10.03	10.03	10.03	0	30	80	80	80	80	0	0	0	0	48.25	9.44	105
TOWWC0074	2019	9.26	28.24	31.41	53.11	72.55	84.72	10.97	13.22	13.22	13.22	0	40	40	40	50	50	0	0	20	40	39.57	6.93	77.5
TOWWC0075	2019	1.25	30.83	29.11	50.2	52.7	61.31	5.85	12.1	12.1	12.1	0	60	50	90	100	100	0	0	0	0	42.59	7.88	112.5
TOWWC0077	2019	0	21.17	30.48	44.99	58.48	80.36	16.08	16.08	19.72	NA	0	30	30	40	50	60	0	0	0	0	52.21	10.86	95
TOWWC0078	2019	8.78	31.31	39.97	54.53	61.08	61.08	11.22	11.22	11.22	11.22	10	60	70	70	70	70	0	0	0	0	50.2	9.2	70
TOWWC0079	2019	11.11	42.75	56.97	65.66	81.11	81.11	9.68	9.68	9.68	9.68	20	60	70	70	70	70	0	0	0	0	49.2	9.67	102.5
TOWWC0080	2019	4.17	11.5	23.5	32.83	39.33	41.83	13.53	13.86	16.86	16.86	0	30	50	70	80	80	0	0	0	0	36.33	5.33	90
TOWWC0082	2019	27.42	64.06	73.08	86.22	100	100	5.24	6.97	7.18	7.18	20	50	90	90	90	90	20	20	20	20	48.07	9.64	110
TOWWC0083	2019	20.79	55.46	100	100	100	100	33.86	36.14	36.14	NA	30	40	40	40	40	40	20	20	20	0	54.14	8.79	110
TOWWC0084	2019	8.33	18.75	32.44	53.27	63.69	63.69	17.53	17.53	17.53	17.53	10	30	40	50	80	80	0	0	0	20	39.69	6	85
TOWWC0085	2019	34.92	64.48	77.18	91.27	94.44	94.44	1.26	1.26	1.26	1.26	50	80	80	90	90	90	0	0	0	0	44.06	7.5	NA
TOWWC0086	2019	22.02	38.69	62.1	73.01	79.89	84.66	8.36	10.61	10.61	10.61	0	50	70	70	80	90	16.67	16.67	16.67	50	37.07	7.14	90
TOWWC0088	2019	19.33	40.69	51.96	69.46	87.33	87.33	53	53	53	53	10	20	50	60	60	60	0	20	20	20	46.87	9.73	125
TOWWC0089	2019	37.11	59.81	76.14	82	86.33	100	10.22	10.22	10.22	10.22	30	70	80	90	90	90	0	0	40	40	41.6	9.33	110
TOWWC0090	2019	5.09	37.46	50.88	57.52	80.66	89.81	9.12	9.12	9.12	9.12	0	40	70	70	70	80	0	0	0	0	45.07	9.21	107.5
TOWWC0092	2019	8.67	34.36	49.62	64.72	69.66	96.3	2.79	9.86	9.86	9.86	0	0	40	50	50	50	0	0	0	0	45	9.36	100
TOWWC0095	2019	2.08	45.53	66.07	86.9	91.07	91.07	11.8	11.8	11.8	11.8	0	70	70	70	70	70	0	0	0	0	38.69	6.62	102.5
TOWWC0096	2019	36.97	45	83.39	90	90	95.71	10.67	10.67	10.67	10.67	20	60	70	70	70	70	0	0	0	0	45.53	8	100
TOWWC0097	2019	10.02	35.6	50.18	64.33	80.1	82.32	58.75	58.75	58.75	58.75	10	30	60	60	60	60	20	20	20	20	47.85	10.92	117.5
TOWWC0098	2019	22.62	34.28	60.95	85.95	87.62	100	10.35	14.16	14.16	14.16	40	80	80	100	100	100	0	0	0	16.67	40.63	6.56	97.5
TOWWC0099	2019	4.29	39.82	65.3	71.25	86.67	86.67	6.84	9.65	9.65	12.15	0	50	60	80	90	90	16.67	33.33	33.33	50	42.43	7.07	NA
TOWWC0100	2019	0	13.33	24.19	25.05	34.57	46.24	5.51	10.08	12.58	12.58	0	10	10	20	50	50	0	0	0	0	45.67	6.93	90
TOWWC0101	2019	20.24	32.26	53.33	73.33	86.9	100	12.03	14.61	14.61	14.61	10	30	70	80	90	90	0	0	20	20	39.6	6.8	87.5
TOWWC0103	2019	12.38	47.88	66.28	86.94	100	100	15.82	15.82	NA	NA	10	80	80	80	80	80	0	0	0	0	49.93	9.53	95
TOWWC0104	2019	6.99	38.19	56.2	67.71	89.86	100	8.12	19.48	28.57	28.57	10	20	30	40	40	40	0	0	0	0	55.93	12.57	107.5
TOWWC0105	2019	9.83	33.84	42.81	57.81	75.84	75.5	3.06	10.63	10.63	10.63	10	30	40	50	50	60	42.86	42.86	42.86	57.14	44.71	9.14	97.5
TOWWC0106	2019	11.11	22.3	59.41	82.92	88.47	89.58	0.66	2.73	6.82	6.82	20	30	80	90	90	90	20	20	20	20	44.71	9.71	112.5
TOWWC0107	2019	5.91	15.77	43.8	49.8	59.77	72.33	8.04	8.24	10.04	14.04	10	10	50	60	60	80	0	0	0	0	46.13	10	107.5
TOWWC0108	2019	8.78	46.22	76.14	100	100	100	7.57	12.65	14.15	14.15	10	20	80	80	80	80	0	0	0	0	44.5	9.31	112.5
TOWWC0109	2019	9.25	43.02	60.44	77.52	82.14	86.26	9.59	9.59	11.26	11.26	0	10	10	40	40	40	0	0	0	0	52.73	11.07	107.5
TOWWC0110	2019	2.82	40.75	59.02	80.27	93.56	100	9.12	9.12	9.12	9.12	0	0	0	10	10	10	0	0	0	0	57.8	10.53	90
TOWWC0112	2019	10.75	39.45	47.92	56.91	77.56	91.92	10.89	10.89	10.89	34.66	0	0	0	0	30	30	0	0	0	0	55.64	9.5	100
TOWWC0113	2019	4.68	35.9	54.48	71.25	82.29	87.5	17.84	19.47	19.47	19.47	0	0	0	0	0	0	0	0	0	0	57.69	10.38	100
TOWWC0114	2019	3.93	31.25	45.53	55	66.11	70.56	9.14	10.94	10.94	10.94	0	30	50	50	70	90	0	0	0	0	47	8.73	92.5
TOWWC0115	2019	6.99	42.96	42.96	45.96	45.96	45.96	13.43	13.43	41.2	41.2	10	90	90	90	90	90	0	0	20	20	49.46	8.38	107.5
TOWWC0116	2019	33.3	51.96	59.01	61.01	82.87	91.82	9.43	9.43	9.43	9.43	20	30	80	80	80	80	0	0	0	0	47.4	9.47	110
TOWWC0117	2019	8.27	47.07	50.07	65.74	76.74	89.96	8	9.64	9.64	9.64	0	70	70	70	70	70	0	0	0	0	46.47	9.8	102.5
TOWWC0118	2019	17.68	51.77	69.46	80.41	93.94	96.67	8.97	8.97	8.97	8.97	10	40	40	40	50	60	0	0	0	0	49.53	10.8	107.5
TOWWC0119	2019	0	27.04	36.77	59.44	70.98	100	9.12	9.12	9.12	NA	0	0	0	0	0	0	0	0	0	0	56.64	10.71	102.5
TOWWC0120	2019	12.04	32.89	39.06	50.02	62.46	82.16	8.51	8.51	8.51	NA	20	40	40	50	50	60	0	0	0	0	49.93	11.36	105
TOWWC0121	2019	2.02	30.86	42.04	65.56	83.85	97.27	10.26	10.26	10.26	NA	0	0	0	10	10	10	0	0	0	0	56.07	10.27	97.5
TOWWC0122	2019	13.06	32.32	45.93	53.99	70.95	83.59	10.26	10.26	10.26	10.26	10	40	60	60	60	60	0	0	0	0	45.73	8.67	102.5
TOWWC0123	2019	4.97	30.3	52.73	62.61	75.66	86.24	4.4	8	8	8	0	30	50	40	40	40	0	0	0	0	48.21	9.14	107.5
TOWWC0124	2019	0	28.65	56.35	63.43	90.42	100	NA	NA	NA	NA	0	10	40	40	40	40	NA	NA	NA	NA	55.2	8.3	90
TOWWC0125	2019	10.49	20.37	38.27	60.32	75.13	83.77	10.71	10.71	10.71	10.71	0	10	10	10	30	30	0	0	0	0	52.29	8.79	100
TOWWC0126	2019	4.24	28.35	35.8	39.13	44.97	53.3	10	10	10	10	0	40	60	70	70	70	0	0	0	0	47.14	10	NA
TOWWC0127	2019	0	10	26.91	26.91	32.62	32.62	1.62	16.19	16.19	16.19	0	20	30	40	70	70	0	0	0	0	41.47	6.27	65
TOWWC0129	2019	15	37.14	65.62	80.38	95	100	4.77	15.48	15.48	15.48	10	30	40	50	60	60	16.67	16.67	33.33	33.33	41.57	6.21	92.5
TOWWC0130	2019	2.47	35.83	55.39	61.87	66.04	66.04	12.08	12.08	12.08	12.08	0	50	80	80	80	80	0	0	0	0	46.57	8.71	87.5
TOWWC0131	2019	6.67	25	33.33	33.33	33.33	49	15.07	18.67	18.67	18.67	10	50	60	60	70	100	0	0	0	0	36.93	5.73	NA
TOWWC0133	2019	2.86	14.29	53.81	60	60	60	10.77	10.77	13.77	13.77	0	10	20	40	40	40	0	0	0	0	45	7.1	90
TOWWC0134	2019	29.27	30.18	64	65.82	74	87.64	50.98	50.98	50.98	50.98	30	30	100	100	100	100	0	0	0	0	45.33	10.8	125
TOWWC0136	2019	17.11	39.22	44.22	54.22	70.22	70.22	0.77	7.73	7.73	7.73	20	80	80	90	90	90	0	0	0	0	47.25	10.25	122.5
TOWWC0137	2019	3.22	31.19	51.03	64.92	83.97	97	39.11	48	48	50.22	0	30	40	100	100	100	16.67	16.67	16.67	16.67	41.67	9.13	95
TOWWC0138	2019	25.48	30.57	68.14	78.62	91.9	93.33	13.93	13.93	13.93	13.93	30	40	60	70	90	90	0	40	60	60	38.47	6.53	102.5
TOWWC0139	2019	2.86	11.43	20.24	34.76	39.05	39.05	15.72	15.72	15.72	15.72	0	20	30	50	50	50	0	0	0	0	39	6.4	87.5
TOWWC0140	2019	11.41	37.88	37.88	40.1	42.22	42.22	9.3	9.3	29.39	NA	10	20	20	20	20	20	0	0	0	0	48.29	10.64	NA
TOWWC0141	2019	16.67	46.43	62.7	84.92	95.24	100	5.53	19.33	19.33	19.33	0	20	20	20	20	20	0	0	0	0	43.09	5.73	110
TOWWC0142	2019	4.11	38.33	56.61	88.63	97.14	100	0.95	1.29	6.86	6.86	0	20	20	90	90	90	0	0	0	0	39.73	6.8	97.5
TOWWC0143	2019	19.69	34.19	51.39	69.9	80.83	83.33	11.41	14.41	14.41	14.41	10	20	80	90	90	90	0	0	0	0	40.67	7.73	92.5
TOWWC0144	2019	28.81	47.38	84.76	100	100	100	15.48	15.48	15.48	15.48	0	0	90	90	90	90	0	0	0	0	44.75	6.5	97.5
TOWWC0145	2019	16.96	35.43	37.93	39.18	47.93	64.48	14.29	14.29	14.29	14.29	20	70	70	70	70	80	40	40	40	40	40.77	6.77	85
TOWWC0147	2019	3.33	41.49	61.67	78.33	87.33	94	16.03	16.03	16.03	16.03	0	50	60	60	70	70	0	0	0	0	42.67	6.4	95
TOWWC0148	2019	20.56	39.84	74.81	91.11	91.11	97.78	10.71	12.71	21.6	21.6	20	30	50	50	50	50	0	0	20	20	51	9.27	120
TOWWC0149	2019	19.64	51.61	67.32	90	100	100	12.86	12.86	12.86	12.86	0	20	20	20	20	20	0	0	0	0	44.27	7.73	120
TOWWC0152	2019	14.52	36.43	44.52	87.14	100	100	9.26	9.26	15.43	15.43	20	70	80	90	100	100	0	0	40	40	39.27	6.4	102.5
TOWWC0153	2019	6.67	32.14	47.56	63.81	76.31	76.31	7.15	15.72	15.72	15.72	10	40	50	50	50	50	0	0	0	0	39.46	5.92	87.5
TOWWC0154	2019	13.63	40.66	53.51	65.42	71.67	71.67	14.29	14.29	14.29	14.29	10	20	20	30	30	30	0	20	20	60	40.2	6.8	92.5
TOWWC0155	2019	2.68	37.14	44.29	54.23	80	85.71	13.22	13.22	13.22	13.22	0	20	40	40	50	50	0	0	0	20	41.13	7.2	90
TOWWC0156	2019	12.86	36.48	50.24	72.38	90.24	91.67	13.79	13.79	13.79	13.79	0	10	10	20	20	20	0	0	50	100	36.56	6.56	NA
TOWWC0157	2019	0	25	61.11	83.33	91.67	91.67	15	15	15	15	0	0	20	50	50	50	0	0	0	0	39.91	5.82	97.5
TOWWC0159	2019	13.39	20	44.47	52.32	55.18	58.04	7.38	36.31	36.31	36.31	20	20	40	50	70	80	0	20	20	20	43.79	6.71	87.5
TOWWC0160	2019	8.47	27.57	27.57	27.57	34.71	40.27	26.95	26.95	26.95	26.95	10	70	70	70	80	90	0	0	0	0	39.47	5.6	75
TOWWC0162	2019	2.78	27.38	41.47	49.8	56.94	56.94	11.77	11.77	14.77	14.77	0	20	30	30	30	40	0	0	40	40	37.64	6.45	77.5
TOWWC0163	2019	2.08	13.39	30.06	36.91	36.91	48.51	1.69	7.26	16.86	16.86	0	10	30	60	60	80	0	0	0	40	40.85	6.31	80
TOWWC0164	2019	6.67	26.19	41.67	59.76	72.38	74.05	17.34	17.34	17.34	17.34	0	0	30	50	70	70	0	0	20	40	37	6.07	87.5
TOWWC0165	2019	3.11	23.22	35.68	37.68	37.68	39.9	11.3	11.3	11.3	11.3	0	30	50	50	50	60	0	0	0	0	57.33	9.4	80
TOWWC0166	2019	7.33	12.33	20.05	30.17	46.55	46.55	29.37	29.37	29.37	29.37	10	30	60	90	100	100	0	0	0	0	39.88	6.38	92.5
TOWWC0167	2019	5.98	10.02	44.78	50.84	51.85	51.85	15.86	27.57	47.73	NA	10	10	20	20	20	20	0	0	0	0	56.5	10.86	107.5
TOWWC0168	2019	6.25	39.3	70.47	79.09	79.09	82.5	57.2	57.2	59.01	NA	0	0	0	0	0	0	0	0	0	0	57.08	10.15	116.44
TOWWC0169	2019	19.93	50.86	73.52	97	100	100	57.52	64.79	74.69	74.69	20	20	20	20	20	20	0	0	0	0	55.13	10.27	112.5
TOWWC0171	2019	7	34.33	45.5	60.69	72.44	87.44	8.79	8.79	8.79	8.79	20	40	60	60	70	70	0	0	20	20	47.6	10.53	100
TOWWC0172	2019	1.59	43.06	60.52	74.21	86.11	100	11.32	13.57	13.57	13.57	0	60	80	80	80	80	0	0	60	60	39.43	7.5	105
TOWWC0173	2019	21.51	39.31	58.46	76.49	86.35	93	3.32	8.43	13.57	13.57	0	10	20	50	60	60	0	0	0	0	42.73	8	NA
TOWWC0176	2019	0	15.24	18.1	31.43	39.05	68.33	16.11	16.11	19.22	19.22	0	0	10	10	20	70	0	0	0	0	35.62	5.15	67.5
TOWWC0177	2019	4.17	10.42	22.92	31.25	48.21	51.79	25	25	25	25	10	10	40	50	60	60	0	0	0	0	34.86	5.93	75
TOWWC0178	2019	0	35.81	47.23	86.24	81.48	81.48	15.33	15.33	15.33	15.33	0	0	10	10	20	20	0	0	0	0	46.14	6.14	92.5
TOWWC0179	2019	11.9	11.91	32.62	43.1	63.33	77.62	4.8	11.4	18	18	0	10	30	30	50	50	0	0	0	0	38	5.17	70
TOWWC0180	2019	1	26.41	54.48	83.94	87.78	87.78	8.15	8.15	8.15	8.15	0	0	0	0	0	0	0	0	0	0	64.25	10.81	NA
TOWWC0182	2019	0	16.31	27.02	45.66	68.05	68.05	10.48	13.83	17.47	NA	0	0	0	0	0	0	0	0	0	0	61.45	11.27	102.5
TOWWC0183	2019	0	15.97	31.25	48.86	65.87	65.87	10.17	10.17	NA	NA	0	0	0	0	0	0	0	0	0	0	65.08	10.92	66.44
TOWWC0185	2019	26.47	40.37	58.15	80.21	84.85	90	35.08	51.22	51.22	NA	20	20	60	80	80	80	14.29	14.29	14.29	0	48.36	10.29	112.5
TOWWC0186	2019	0	20.17	45.58	65.2	75.06	80.51	6.97	8.63	8.63	8.63	0	30	60	80	90	90	16.67	16.67	16.67	16.67	50.2	10.8	112.5
TOWWC0187	2019	19.38	49.57	93.33	100	100	100	7.93	17.53	17.53	17.53	0	70	70	70	70	70	0	0	0	0	44.4	6	92.5
TOWWC0190	2019	19.15	42.97	57.5	73.64	84.44	88.13	11.29	12.31	12.31	17.22	20	60	65	75	75	85	0	0	0	8.33	43.93	7	NA
TOWWC0191	2019	2.86	17.14	17.14	47.14	58.81	63.57	20.28	20.28	20.28	20.28	0	20	20	40	60	60	0	0	16.67	66.67	38.38	5	77.5
TOWWC0193	2019	2.11	16.73	43.01	63.45	81	93.64	4.03	9	9	9	0	10	10	10	20	20	0	0	0	0	49.13	10.47	117.5
TOWWC0194	2019	0	1.59	20.9	22.75	33.86	51.85	15.88	15.88	15.88	15.88	0	10	40	40	50	90	0	0	0	16.67	38.47	6.27	77.5
TOWWC0002	2020	0.82	42.59	94.48	96.99	99.25	99.23	16.61	16.62	16.62	16.63	0	0.65	1.2	1.4	1.2	1.1	0	0	0	0	38.33	5.88	105
TOWWC0003	2020	0	40.49	64.98	83.72	91.96	96.94	12.54	12.54	12.54	12.54	0	7.75	8.3	22.4	30.2	30.1	0	0	0	0	43.61	7.68	102.5
TOWWC0004	2020	7.18	41.27	68.17	81.81	92.34	98.53	14.58	14.58	14.59	14.59	0	24.65	42.2	60.4	60.2	60.1	0	0	0	0	45.81	6.81	95
TOWWC0005	2020	3.89	25.26	44.99	84.64	91.8	95.87	18.34	18.33	18.34	18.34	0	0.65	1.2	8.5	8.3	15.1	0	0	0	0	34.72	5.86	87.5
TOWWC0007	2020	5.48	40.26	76.13	89.2	97.42	100	14.05	14.07	14.07	14.07	0	0.65	8.3	8.5	8.3	8.2	0	0	0	0	39.85	6.49	102.5
TOWWC0008	2020	0	9.91	25.54	34.28	49.98	65.85	12.07	12.06	12.07	12.07	0	0.65	7.4	20.4	20.2	20.1	0	0	0	0	50.54	7.72	87.5
TOWWC0009	2020	1.69	16.2	29.86	44.11	66.22	80.29	10.72	10.71	10.72	10.72	0	0.65	8.3	15.4	22.2	22.1	0	0	0	0	49.45	9.2	100
TOWWC0010	2020	3.29	27.94	41.87	80.91	95.02	100.04	12.33	12.33	12.33	12.33	0	0.65	1.2	1.4	1.2	1.1	0	0	0	0	44.69	7.65	100
TOWWC0011	2020	6.47	39.82	82.29	92.06	94.25	94.26	16.27	16.27	16.27	16.27	0	0.65	28.2	28.4	28.2	28.1	0	0	0	0	42.92	6.3	95
TOWWC0012	2020	1.58	20.53	33.34	39.59	46.12	58.66	12.54	12.54	12.54	12.54	0	0.65	8.3	8.5	8.3	8.2	0	0	0	0	42.2	8.01	112.5
TOWWC0013	2020	4.32	30.9	35.03	37.92	53.66	68.72	13.56	13.56	13.56	13.56	0	0.65	1.2	1.4	1.2	1.1	0	0	0	0	40.44	7.42	92.5
TOWWC0016	2020	4.02	29.32	46.56	59.91	79.82	86.13	3.12	4.37	6.61	7.8	0	0.65	12.2	12.4	12.2	12.1	0	0	0	0	48.08	7.31	97.5
TOWWC0017	2020	1.66	16.73	35.53	40.97	69.24	93.29	8.42	11.58	11.58	11.58	0	0.65	1.2	1.4	6.8	6.7	0	0	0	0	54.43	8.92	102.5
TOWWC0020	2020	0	30.47	35.12	56.98	77.07	88.28	10.42	11.34	11.34	11.34	0	0.65	1.2	7	6.8	6.7	0	0	0	0	47.97	8.6	92.5
TOWWC0021	2020	1.3	36.43	70.18	93.46	95.45	100.09	11.96	11.96	11.97	11.97	0	0.65	8.3	8.5	8.3	8.2	0	0	0	0	40.15	6.65	112.5
TOWWC0022	2020	0	20.88	24.76	28.49	32.3	36.99	11.92	11.92	11.92	11.92	0	0.65	8.3	15.4	15.2	44.1	0	0	0	0	48.95	9.05	110
TOWWC0023	2020	2.17	40.19	68.53	84.19	89.63	95.05	8.89	12.16	12.5	12.5	0	0.65	1.2	1.4	7.5	7.3	0	0	0	0	43.59	6.89	107.5
TOWWC0025	2020	20.5	37.82	37.78	48.82	54.73	81.18	12.38	12.01	12.06	12.05	0	0.65	1.2	12.4	24.2	24.1	0	0	33.33	0	42.33	7.94	107.5
TOWWC0026	2020	0.57	14.96	34.02	44.08	77.21	88.38	11.8	11.8	11.81	11.81	0	0.65	6.8	7	6.8	6.7	0	0	0	0	52.42	8.68	105
TOWWC0027	2020	1.64	24.68	36.85	49.25	62.64	77.48	8.4	9.8	9.81	9.43	0	0.65	26.2	26.4	33.2	33.1	0	0	0	0	50.08	7.74	117.5
TOWWC0028	2020	0	33.03	50.18	67.7	92.86	96.97	0	1.97	1.97	1.97	0	7.75	8.3	8.5	8.3	8.2	0	0	0	0	45.05	7.08	105
TOWWC0031	2020	16.72	33.9	66.1	80.02	91.35	97.87	12.8	12.8	12.8	12.8	0	0.65	1.2	1.4	1.2	1.1	0	0	0	0	44.47	8.1	92.5
TOWWC0032	2020	10.98	36.25	48.11	58.09	73.18	90.32	8.55	9.38	10.22	10.22	0	0.65	1.2	7	6.8	6.7	0	0	0	0	56.92	9.13	105
TOWWC0033	2020	5.56	42.59	78.5	87.59	96.33	99.21	7.94	9.81	10.74	10.74	0	0.65	1.2	1.4	1.2	1.1	0	0	0	0	42.2	7.4	105
TOWWC0034	2020	5	20.99	43.42	59.23	80.31	84.45	12.61	12.61	12.61	12.61	0	0.65	38.2	59.4	59.2	59.1	0	0	0	0	44.83	8.19	105
TOWWC0042	2020	2.11	17.13	51.96	76.39	91.26	98.1	13.03	13.07	13.08	13.08	0	0.65	1.2	1.4	1.2	1.1	0	0	0	0	41.07	7.54	107.5
TOWWC0043	2020	0	29.73	36.32	49.02	61.58	61.28	10.12	10.2	10.21	10.22	0	0.65	1.2	1.4	1.2	1.1	0	0	0	0	66.76	10.23	97.5
TOWWC0044	2020	8.33	27.4	49.41	57.41	60.7	93.25	18.17	29.53	29.52	29.07	0	1.3	2.4	2.8	2.4	2.2	0	0	0	0	72.68	11.14	NA
TOWWC0045	2020	3.73	35.14	49.49	64.11	81.38	81.64	19.73	19.72	19.73	19.73	0	0.65	8.3	8.5	8.3	8.2	0	0	0	0	65.28	8.05	97.5
TOWWC0046	2020	1.35	17.49	28.31	33.55	35.56	40.3	9.45	9.45	9.45	9.45	0	0.65	1.2	1.4	1.2	1.1	0	0	0	0	58.54	9.54	100
TOWWC0048	2020	8.41	27.1	58.21	77.55	93.69	97.91	13.05	13.05	13.06	13.06	0	0.65	1.2	1.4	7.5	7.3	0	0	0	0	44.24	5.9	110
TOWWC0049	2020	0.9	33.53	38.47	59.33	73.81	84.47	12.8	12.8	12.8	12.8	0	0.65	1.2	1.4	1.2	1.1	0	0	0	0	56.8	8.37	102.5
TOWWC0050	2020	8.87	26.09	33.44	44.29	65.21	80.69	10	10.97	10.97	10.98	0	0.65	1.2	1.4	1.2	1.1	0	0	0	16.67	55.92	8.8	105
TOWWC0051	2020	1.51	6.63	16.52	17.98	23.83	41.83	15.14	15.83	15.84	15.84	0	0.65	1.2	1.4	1.2	1.1	0	0	0	0	38.67	5.59	87.5
TOWWC0057	2020	1.66	11.28	25.7	33.12	34.7	40.67	12.1	12.1	12.1	12.1	0	0.65	1.2	1.4	1.2	1.1	0	0	0	0	56.95	8.69	97.5
TOWWC0058	2020	1.79	19.07	32.98	46.43	57.73	69.68	7.64	7.64	7.64	9.72	0	7.75	15.2	30.4	37.2	51.1	0	0	0	0	54.9	8.5	102.5
TOWWC0059	2020	2.03	19.78	36.58	48.4	63.94	83.47	4.7	6.38	6.38	6.38	0	0.65	1.2	1.4	1.2	8.2	0	0	0	0	58.19	8.25	110
TOWWC0060	2020	0.71	28.82	36.85	51.45	60.34	72.09	10.54	10.54	10.54	10.54	0	0.65	8.3	8.5	22.2	22.1	0	0	0	0	53.05	9.2	110
TOWWC0061	2020	1.5	10.75	27.29	42.63	59.71	72.49	11.44	11.43	11.44	11.44	0	0.65	1.2	1.4	1.2	14.1	0	0	0	0	50.22	8.54	97.5
TOWWC0063	2020	23.33	45.69	72.04	89.42	91.83	97.78	13.86	13.86	13.86	13.86	0	13.65	14.2	21.4	28.2	28.1	0	0	0	0	46.15	7.95	107.5
TOWWC0064	2020	3.13	30.89	33.74	46.84	52.15	70.55	7.08	9.86	9.86	9.86	0	0.65	1.2	8.5	15.2	15.1	0	0	0	0	48.85	8.4	95
TOWWC0067	2020	7.16	22.58	40.52	52.99	59.44	62.74	12.21	12.59	12.54	12.55	0	1.3	2.4	15.4	15.2	15.1	0	0	0	0	62.84	8.72	102.5
TOWWC0069	2020	6.2	23.93	44.09	48.81	53.56	66.33	11.57	11.57	11.57	11.57	0	0.65	20.2	26.4	32.2	32.1	0	0	0	0	40.44	8.41	102.5
TOWWC0070	2020	5.7	24.07	24.12	41.28	60.63	67.95	11.8	11.8	11.81	11.81	0	0.65	8.3	14.4	21.2	28.1	0	0	0	0	57.32	8.66	82.5
TOWWC0071	2020	6.8	22.53	45.18	62.53	73.83	77.95	11.39	11.39	11.39	11.39	0	6.95	7.5	7.6	7.4	7.3	0	0	0	0	45.08	8.68	110
TOWWC0072	2020	7.74	18.55	35.3	46.94	65.46	79.46	13.38	13.3	13.26	13.24	0	0.65	6.2	6.4	11.2	16.1	0	0	0	0	52.91	8.18	95
TOWWC0073	2020	6.6	19.32	31.41	41.55	52.94	59.6	11.85	11.85	11.85	11.85	0	0.65	1.2	6.4	6.2	6.1	0	0	0	0	58.58	8.38	97.5
TOWWC0074	2020	16.41	29.06	36.55	50.87	71.63	78.39	14.86	14.87	14.88	14.88	0	0.65	8.3	8.5	8.3	8.2	0	0	0	0	47.69	6.86	87.5
TOWWC0075	2020	1.15	28.77	53.52	70.71	79.86	84.98	11.2	11.2	11.2	11.2	0	0.65	1.2	16.4	16.2	16.1	0	0	0	0	42.52	8.43	107.5
TOWWC0077	2020	6.98	22.52	26.88	35.79	38.71	48.02	6.65	7.39	7.4	7.42	0	0.65	1.2	1.4	6.2	6.1	0	0	0	16.67	60.48	9.27	90
TOWWC0078	2020	9.03	27.36	42.47	68.5	87.3	94.25	6.23	8.1	11.02	11.02	0	0.65	1.2	15.4	15.2	15.1	0	0	0	0	56.94	9.34	100
TOWWC0079	2020	5.32	28.97	56.41	70.15	86.82	99.21	6.24	6.24	6.24	6.24	0	0.65	22.2	37.4	37.2	37.1	0	0	0	0	49.15	9.55	107.5
TOWWC0080	2020	4.42	27.59	55.23	67.82	69.01	76.15	16.27	16.27	16.27	16.27	0	0.65	22.2	37.4	37.2	37.1	0	0	0	0	36.7	6.55	87.5
TOWWC0082	2020	6.45	35.94	64.19	77.78	87.84	100	12.63	12.63	12.63	12.63	0	0.65	8.3	22.4	22.2	22.1	0	0	0	0	44.95	8.3	97.5
TOWWC0083	2020	9.89	33.14	57.56	85.2	90.1	94.52	2.71	7.59	10.51	14.68	0	0.65	1.2	1.4	1.2	1.1	0	0	0	0	55.23	8.58	105
TOWWC0084	2020	1.17	17.19	24.58	31.93	56.25	56.3	18.34	18.33	18.34	18.34	0	0.65	1.2	1.4	7.5	7.3	0	0	0	0	35.39	5.75	85
TOWWC0086	2020	1.86	35.01	66.44	78.81	97.96	98.97	14.79	14.79	14.79	14.79	0	6.25	16.2	48.4	48.2	48.1	0	0	0	0	37.47	6.47	85
TOWWC0088	2020	6.31	30.53	49.88	70.36	83.87	95.3	33.05	33.05	34.91	34.91	0	0.65	1.2	1.4	1.2	8.2	0	0	0	0	45.75	9.4	110
TOWWC0089	2020	0	37.25	76.57	90.79	93.93	94.97	15.04	14.97	14.95	14.93	0	0.65	20.2	26.4	32.2	32.1	0	0	0	0	44.42	6.53	97.5
TOWWC0090	2020	4.49	33.5	44.09	68.68	72.99	80.32	12.73	12.73	12.73	12.73	0	7.75	15.2	22.4	37.2	37.1	0	0	0	0	46.5	8	102.5
TOWWC0092	2020	7.35	34.48	53.52	68.32	77.34	89.1	14.51	14.51	14.51	14.51	0	5.15	5.7	5.9	5.7	5.6	0	0	0	0	44.25	6.68	97.5
TOWWC0095	2020	5.07	48.9	70.91	96.83	96.8	98.41	18.89	18.89	18.89	18.89	0	0.65	1.2	1.4	1.2	1.1	0	0	0	0	38.24	5.45	102.5
TOWWC0096	2020	13.54	63.3	92.37	97.83	98.62	100.04	15	15	15	15	5.6	6.25	6.8	1.4	1.2	11.1	0	0	0	0	39.2	6.8	97.5
TOWWC0097	2020	0	20.9	65.24	80.41	95.31	95	37.43	33.56	35.23	41.2	0	0.65	1.2	45.4	51.2	51.1	0	0	0	0	44	9.27	102.5
TOWWC0098	2020	6.79	54.71	81.81	93.46	97.87	97.89	14.55	14.55	14.55	14.55	0	0.65	22.2	22.4	22.2	22.1	0	0	0	0	42.94	6.81	100
TOWWC0100	2020	4.97	32.9	33.8	43.7	47.95	50.61	12.5	12.5	11.81	24.01	0	0.65	1.2	1.4	5.7	5.6	0	0	0	0	42.17	5.95	102.5
TOWWC0101	2020	20.36	50.13	79.04	96.63	100.06	100.04	16.57	16.57	16.57	16.57	0	7.75	26.2	26.4	34.2	34.1	0	0	0	0	36.99	6.35	95
TOWWC0103	2020	0	38.29	48.98	61.67	78.25	96.82	8.75	11.47	11.47	13.68	0	1.3	2.4	2.8	2.4	2.2	0	0	0	0	62	8.64	87.5
TOWWC0104	2020	8.23	29.3	36.93	50.5	58.1	73.74	10.64	14.38	14.39	14.39	0	1.3	2.4	2.8	2.4	2.2	0	0	0	0	64.8	10.28	85
TOWWC0105	2020	11.39	34.93	54.67	71.3	85.26	92.97	11.39	11.39	11.39	11.39	0	9.75	10.3	15.4	15.2	15.1	0	0	0	0	46.93	8.26	110
TOWWC0106	2020	2.89	27.35	54.54	65.94	76.82	82.2	8.49	8.49	8.49	9.42	0	16.65	33.2	33.4	38.2	49.1	0	0	0	0	41.58	6.96	117.5
TOWWC0107	2020	0	19.83	29.36	34.22	50.35	56.79	6.2	6.15	6.13	6.11	0	0.65	14.2	20.4	20.2	20.1	0	0	0	0	44.98	8.37	102.5
TOWWC0108	2020	13.32	40.9	46.88	52.34	63.88	79.75	8.33	8.33	11.23	11.23	0	0.65	1.2	5.2	5	4.9	0	0	0	0	42.91	6.85	110
TOWWC0109	2020	2.84	20.56	43.73	63.12	79.7	83.73	9.63	10.46	10.46	10.46	0	0.65	1.2	7	6.8	6.7	0	0	0	0	55.32	8.68	95
TOWWC0112	2020	4.84	22.72	36.46	45.08	51.73	63.15	13.1	13.1	13.1	13.1	0	6.95	7.5	7.7	7.4	7.3	0	0	0	0	61.51	8.13	95
TOWWC0113	2020	14.02	28.55	27.38	59.45	77.26	98.42	12.11	11.74	11.79	11.78	0	0	33.2	66.4	66.2	67.1	0	0	0	0	66.81	7.96	102.5
TOWWC0114	2020	2.92	39.88	71.83	96.87	98.62	99.32	13.52	25	25	25	0	0.65	1.2	7	13.2	13.1	0	0	0	0	41.43	7.45	100
TOWWC0115	2020	8.71	37.92	46.11	55.54	72.79	77.53	12.93	12.93	12.93	12.93	0	0.65	41.2	69.4	74.2	74.1	0	0	0	0	43.04	7.48	97.5
TOWWC0116	2020	5.99	28.33	36.82	42.03	62.65	80.05	12.98	12.98	12.98	12.98	0	0.65	1.2	1.4	1.2	11.1	0	0	0	0	47.48	8.25	112.5
TOWWC0117	2020	3.51	35.96	37.69	47.11	60.81	81.16	24.25	23.43	23.23	23.05	0	0.65	7.5	7.7	7.5	7.3	0	0	33.33	0	46.81	7.99	97.5
TOWWC0118	2020	16.74	28.27	39.87	47	63.01	78.34	8.43	8.43	8.43	8.43	0	0.65	14.2	33.4	47.2	54.1	0	0	0	0	55.66	9.7	102.5
TOWWC0119	2020	8.18	22.81	35.15	52.21	75.48	88.09	10.97	10.97	10.97	10.81	0	1.3	2.4	2.8	2.4	2.2	0	0	0	0	67.79	9.2	75
TOWWC0120	2020	6.56	15.56	37.46	54.47	64.21	73.68	5.22	5.22	5.22	5.22	0	0.65	1.2	23.4	23.2	23.1	0	0	0	0	59.64	8.95	92.5
TOWWC0121	2020	4.75	21.93	30.03	35.26	41.57	48.7	10.79	10.79	11.62	11.62	0	0.65	1.2	7.7	7.5	7.3	0	0	0	0	56.65	8.95	67.5
TOWWC0122	2020	1.04	30.57	34.01	43.95	59.15	73.56	15.34	15.34	15.34	15.34	0	0.65	8.3	8.5	8.3	8.2	0	0	0	0	44.59	6.55	97.5
TOWWC0123	2020	7.57	31.12	41.3	47.02	54.23	67.88	16.43	16.43	16.43	16.43	0	0.65	8.3	15.4	15.2	15.1	0	0	0	0	44.6	7.15	97.5
TOWWC0124	2020	1.91	25.21	35.8	70.83	83.64	92.57	10.37	11.41	12.34	12.34	0	0.65	8.3	8.5	8.3	8.2	0	0	0	0	56.5	7.7	NA
TOWWC0125	2020	2.25	25.62	36.42	42.44	47.26	64.53	6.32	8.7	10.67	10.67	0	0.65	1.2	1.4	1.2	1.1	0	0	0	0	51.92	7.92	107.5
TOWWC0127	2020	1.19	3.57	10.71	18.78	19.85	24.01	8.89	8.89	10.08	10.08	0	0.65	1.2	1.4	1.2	8.2	0	0	0	0	36.1	5.9	77.5
TOWWC0129	2020	6.55	30.67	71.42	94.08	98.28	100.02	18.38	18.37	18.38	18.38	0	6.95	14.2	14.4	14.2	13.1	0	0	0	0	38.33	5.16	95
TOWWC0130	2020	10.68	20.98	40.66	56.14	58.82	74.22	17.26	17.26	17.26	17.26	0	0.65	1.2	26.4	26.2	32.1	0	0	0	0	42.86	7.18	92.5
TOWWC0131	2020	0	30.41	39.68	42.86	54.77	61.31	17.78	16.39	16.39	16.39	0	0.65	6.2	22.4	22.2	22.1	0	0	0	0	36.41	5.97	NA
TOWWC0133	2020	0	5.5	15.19	32.61	37.25	45.8	15.48	15.49	15.49	15.49	0	0.65	1.2	1.4	1.2	1.1	0	0	0	0	40.35	6.53	82.5
TOWWC0134	2020	3.83	34.95	51.16	62.48	85.6	91.82	23.88	39.1	39.03	41.18	0	22.65	28.2	39.4	43.2	43.1	0	0	33.33	0	47.47	8.19	112.5
TOWWC0137	2020	17.98	47.14	71.19	89.79	98.43	98.41	27.14	31.29	31.27	31.24	8.3	8.95	18.2	18.4	18.2	25.1	0	0	0	16.67	41.89	8	97.5
TOWWC0138	2020	25.57	50.9	91.02	100.05	100.04	100.02	16.04	16.03	16.04	16.04	0	0.65	1.2	1.4	1.2	1.1	0	0	0	0	39.42	6.17	107.5
TOWWC0139	2020	0	17.46	45.09	52.95	73.06	72.93	11.67	11.67	11.67	11.67	0	0.65	1.2	1.4	1.2	1.1	0	0	0	0	36.86	5.37	85
TOWWC0141	2020	2.62	40.53	87.53	100	100	100	10	11.39	11.39	11.39	0	0.65	8.3	8.5	8.3	8.2	0	0	0	0	38.1	5.45	100
TOWWC0142	2020	0	32.37	71.55	82.66	90.37	98.21	8.81	8.72	8.7	8.68	0	0.65	1.2	1.4	1.2	1.1	0	0	0	0	38.32	5.96	97.5
TOWWC0143	2020	4.85	44.67	57.86	74.85	82.68	90.5	16.13	16.13	16.13	16.13	0	0.65	22.2	28.4	28.2	28.1	0	0	0	0	42.66	5.93	92.5
TOWWC0144	2020	11.36	45.53	77.98	89.73	96.07	100.02	16.83	16.83	16.83	16.83	7.1	0.65	20.2	25.4	25.2	25.1	0	0	0	0	44.53	6.13	95
TOWWC0145	2020	16.51	51.62	71.12	84.61	90.15	90.12	16.43	16.43	16.43	16.43	0	0.65	18.2	18.4	18.2	24.1	0	0	0	0	40.86	6.31	90
TOWWC0147	2020	6.67	39.05	71.91	85.71	95.71	97.14	18.33	18.33	18.34	18.34	0	0.65	8.3	8.5	8.3	8.2	0	0	0	0	41.35	5.3	97.5
TOWWC0148	2020	8.44	19.59	49.68	60.32	65.48	79.18	9.26	10.18	12.27	12.27	0	13.65	22.2	36.4	42.2	61.1	0	0	0	0	45.4	7.51	110
TOWWC0149	2020	4.49	29.45	36.65	46.85	63.49	66.87	8.91	12.34	12.34	12.34	0	0.65	8.3	30.4	30.2	30.1	0	0	0	0	46.9	7.95	110
TOWWC0152	2020	5.48	39.46	60.44	86.36	95.24	96.43	17.38	17.38	17.38	17.38	0	0.65	15.2	22.4	22.2	22.1	0	0	0	0	41.25	5.75	100
TOWWC0153	2020	4.4	32.59	70.29	75.2	78.06	79.49	17.27	17.28	17.29	17.3	0	0.65	1.2	1.4	1.2	1.1	0	0	0	0	41.66	5.51	95
TOWWC0154	2020	7.15	51.15	64.74	75.92	89.15	94.93	11.19	13.57	13.57	13.57	0	0.65	1.2	1.4	1.2	1.1	0	0	0	0	42.1	6	100
TOWWC0155	2020	2.62	46.79	66.19	87.14	90.71	100	17.09	17.08	17.09	17.09	0	0.65	1.2	1.4	1.2	1.1	0	0	0	0	44.15	5.6	100
TOWWC0157	2020	0	10.28	37.11	50.97	52.6	57.31	5.37	14.81	14.82	14.82	0	5.65	16.2	21.4	27.2	27.1	0	0	0	0	41.84	6.16	95
TOWWC0159	2020	4.4	43.15	68.26	86.2	91.79	91.81	17.38	17.38	17.38	17.38	0	0.65	12.2	18.4	25.2	25.1	0	0	0	0	38.88	5.81	90
TOWWC0160	2020	0	28.21	39.24	42.54	55.94	68.2	18.34	18.34	18.34	18.34	0	0.65	1.2	8.5	22.2	30.1	0	0	0	0	36.73	5.5	82.5
TOWWC0162	2020	0	5.09	19.03	22.59	31.56	31.52	16.13	26.83	26.83	18.75	0	0.65	1.2	1.4	1.2	1.1	0	0	0	0	35.77	5.71	95
TOWWC0163	2020	0	7.21	21.63	32.41	35.65	35.65	17.38	17.38	17.38	17.38	0	0.65	1.2	1.4	1.2	1.1	0	0	0	0	40.7	5.75	102.5
TOWWC0164	2020	1.79	16.19	37.5	52.26	67.62	67.62	18.06	18.06	18.06	18.06	0	0.65	1.2	1.4	1.2	1.1	0	0	0	0	35.25	5.35	100
TOWWC0165	2020	0	5.14	5.23	18.51	18.43	20.02	13.56	13.56	13.56	13.56	0	0.65	1.2	1.4	1.2	1.1	0	0	0	0	50.52	7.06	95
TOWWC0166	2020	4.2	20.44	32.92	45.33	58.51	70.66	15.48	15.48	15.48	15.48	0	6.25	6.8	14.4	14.2	14.1	0	0	0	0	37.62	6.31	85
TOWWC0167	2020	0	8.26	26.74	37.61	39.51	42.89	10.54	10.54	10.54	11.73	0	1.3	2.4	2.8	2.4	2.2	0	0	0	0	56.55	7.84	117.5
TOWWC0168	2020	11.19	19.81	42.67	62.37	84.64	93.61	17.88	19.96	17.05	21.63	0	0.65	1.2	1.4	1.2	1.1	0	0	0	0	60.12	10	95
TOWWC0169	2020	7.82	44.89	64.96	86.37	97.05	100.37	32.97	34.63	34.63	34.63	0	0.65	22.2	47.4	47.2	47.1	0	0	0	0	65.7	9.74	77.5
TOWWC0171	2020	0	10.53	37.35	80.3	88.79	101.58	7.81	9.66	11.52	9.9	0	1.3	2.4	2.8	2.4	2.2	0	0	0	0	47.15	8.98	102.5
TOWWC0172	2020	4.88	42.1	64.86	84.34	96.08	97.51	14.94	14.94	14.94	14.94	0	0.65	53.2	53.4	53.2	53.1	0	0	0	0	40.06	6.67	97.5
TOWWC0176	2020	1.06	4.2	10.12	16.99	22.28	32.35	20.28	20.28	20.28	20.28	0	6.95	7.5	7.7	7.5	7.3	0	0	0	0	34.26	5.2	NA
TOWWC0177	2020	6.56	18.07	51.47	58.14	87.77	92.12	20.56	17.08	17.09	17.09	0	8.95	9.5	9.7	9.5	9.4	0	0	0	0	38.79	5.42	85
TOWWC0178	2020	0	2.23	5.62	9.88	19.05	19.08	18.34	17.08	17.09	17.09	0	0.65	1.2	1.4	1.2	1.1	0	0	0	0	45.91	5.32	92.5
TOWWC0179	2020	0	9.82	11.73	31.72	43.24	43.19	18.89	18.89	18.89	18.89	0	0.65	1.2	1.4	15.2	15.1	0	0	0	0	36.92	5.4	57.65
TOWWC0180	2020	0	6.25	15.82	33.59	49.68	53.55	7.91	8.02	8.05	10.04	0	0	0	0	0	0	0	0	16.67	16.67	67.04	10.33	NA
TOWWC0182	2020	0	16.69	29.86	40.73	53.12	54.36	9.1	9.1	9.1	9.1	0	0.65	1.2	1.4	1.2	1.1	0	0	0	0	56.18	8.11	95
TOWWC0183	2020	8.39	27.57	41.8	55.54	74.59	73.8	8.37	9.06	9.06	9.17	0	1.3	2.4	2.8	2.4	2.2	0	0	0	0	72.1	11.45	95
TOWWC0185	2020	2.41	32.27	37.31	71	82.75	89.17	34.86	40.23	44.17	44.17	0	0.65	1.2	15.4	15.2	15.1	0	0	0	0	47.1	8.32	102.5
TOWWC0186	2020	11.02	18.79	28.46	41.43	70.77	81.99	8.75	10.51	10.51	10.51	0	0.65	1.2	1.4	1.2	1.1	0	0	0	0	50.38	8.65	105
TOWWC0187	2020	7.86	45	86.07	98.57	100	100	21.67	21.67	21.67	21.67	0	0.65	1.2	1.4	1.2	1.1	0	0	0	0	41.7	4.8	92.5
TOWWC0191	2020	9.22	25.35	46.42	70.12	71.86	73.97	19.44	19.44	19.45	19.45	0	0.65	7.5	7.6	7.5	7.3	0	0	0	0	37.45	5.57	82.5
TOWWC0193	2020	1.71	30.03	48.61	58.46	71.25	79.15	11.01	11	11.01	11.01	0	7.75	8.3	8.5	8.3	8.2	0	0	0	0	49.1	8.27	105
TOWWC0194	2020	2.98	12.02	13.9	15.12	28.57	33.93	17.38	17.38	17.38	17.38	0	0.65	1.2	1.4	1.2	1.1	0	0	0	0	35.7	5.6	85
TOWWC0047	2020	NA	NA	NA	NA	NA	NA	4.78	4.4	4.45	2.2	NA	NA	NA	NA	NA	NA	0	0	33.33	33.33	75.98	12.96	105
TOWWC0066	2020	NA	NA	NA	NA	NA	NA	10.65	20.18	20	11.71	NA	NA	NA	NA	NA	NA	0	0	0	0	71.44	9.51	95
TOWWC0110	2020	NA	NA	NA	NA	NA	NA	11.81	11.8	11.81	10.85	NA	NA	NA	NA	NA	NA	0	0	0	0	73.17	8.5	95
TOWWC0136	2020	NA	NA	NA	NA	NA	NA	NA	NA	NA	NA	NA	NA	NA	NA	NA	NA	NA	NA	NA	NA	NA	NA	127.5

## Sheet: S4
Supporting Table S4 Best linear unbiased estimates (BLUEs) of the evaluated traits across trials
Abbreviations:
Date of Anthesis*	number of days after December 1st to anthesis
DON	Deoxynivalenol
FHB	Fusarium head blight
NA	Not Available
Accessions	FHB Severity (%)	DON Severity (%)	Spike Shattering (FHB)	Spike Shattering (DON)	Date of Anthesis*	No. of Spikelets per spike	Plant height (cm)
TOWWC0002	88.4	11.69	45.31	0.328	38.81	5.27	100
TOWWC0003	94.82	12.32	70.19	0.656	43.53	7.98	105
TOWWC0004	99.16	14.13	82.97	0.328	43.71	6.33	97.5
TOWWC0005	75.79	12.29	53.68	0.328	35.47	6.14	85
TOWWC0006	90.08	13.19	70	20.028	38.75	5.39	NA
TOWWC0007	92.83	13.44	36.46	0.328	39.42	6.19	101.25
TOWWC0008	74.79	11.93	43.07	0.328	49.3	8.06	108.31
TOWWC0009	85.21	9.49	66.12	0.328	48.4	9.32	106.25
TOWWC0010	95.59	11.51	36.7	0.328	45.79	8.1	106.25
TOWWC0011	91.44	11.22	56.25	0.328	41.78	6.49	101.25
TOWWC0012	61.22	13.37	49.38	0.328	41.58	7.68	110
TOWWC0013	72.6	12.18	19.95	0.328	39.66	6.68	92.5
TOWWC0016	89.89	10.3	47.33	0.656	45.71	6.94	100
TOWWC0017	93.77	10.65	26.94	0.328	54.22	8.41	118.72
TOWWC0020	83.62	11.43	61.39	0.328	46.89	8.66	90
TOWWC0021	100.08	7.57	40.76	0.328	42.04	6.63	112.5
TOWWC0022	38.28	11.61	57.75	0.328	46.52	8.92	107.5
TOWWC0023	86.07	6.16	44.56	0.328	43.47	7.2	107.5
TOWWC0025	75.26	11.84	66.73	0.328	42.09	8.03	108.75
TOWWC0026	91.28	11.72	57.08	0.328	50.09	8.59	103.75
TOWWC0027	77.86	9.8	37.77	0.328	50.62	8.62	116.25
TOWWC0028	98.16	6.22	40.76	0.328	44.19	6.99	103.75
TOWWC0031	98.65	12.79	53.92	0.328	44.23	8.18	91.25
TOWWC0032	89.18	10.69	48.47	0.328	52.58	9.02	97.5
TOWWC0033	86.89	11.13	53.92	0.328	42.66	7.72	105
TOWWC0034	86.7	12.42	87.14	0.328	43.99	7.8	111.25
TOWWC0042	97.24	9.68	53.92	0.328	43.46	7.96	115
TOWWC0043	72.25	10.23	15.17	0.328	63.01	10.72	101.25
TOWWC0044	93.25	33.5	12.81	0.328	67.03	10.52	112.46
TOWWC0045	81.6	13.73	32.15	0.328	62.59	9.61	105
TOWWC0046	56.43	9.51	20.55	0.328	57.48	10.16	109.43
TOWWC0047	95.6	12.23	10	0.328	68.65	10.85	115
TOWWC0048	98.7	7.78	44.56	0.328	43.17	6.11	117.5
TOWWC0049	89.89	11.6	28.08	0.328	53.54	8.74	106.25
TOWWC0050	73.24	10.31	41	0.328	50.91	8.46	102.5
TOWWC0051	56.76	15.69	53.92	0.328	37.47	5.55	92.5
TOWWC0057	37.37	12	19.47	0.328	56.6	9.21	105
TOWWC0058	69.53	9.48	35.5	0.328	55.06	9.04	102.5
TOWWC0059	78.01	6.02	41	0.328	55.1	9.07	115
TOWWC0060	75.02	9.36	35.98	0.328	53.57	9.5	110
TOWWC0061	74.7	10.96	49.61	0.328	51.29	9.02	92.5
TOWWC0063	92.78	12.13	43.34	0.328	47.12	8.71	102.5
TOWWC0064	68.71	9.8	62.05	0.328	48.39	9.09	97.5
TOWWC0066	66.7	11.27	60	0.656	65.24	9.86	95
TOWWC0067	69.77	12.12	69.06	0.328	57.11	9.26	106.25
TOWWC0069	62.87	11.31	71.71	0.328	40.18	8.49	101.25
TOWWC0070	67.9	11.01	65.22	8.658	52.37	9.31	103.82
TOWWC0071	77.83	7.33	53.17	0.328	43.33	8.71	110
TOWWC0072	82.25	11.53	33.78	0.328	51.45	8.69	106.25
TOWWC0073	58.49	11.2	52.46	0.328	55.12	8.76	101.25
TOWWC0074	76.36	14.3	40.76	0.328	44.96	6.81	82.5
TOWWC0075	73.9	11.66	66.77	0.328	42.55	8.11	110
TOWWC0077	52.66	8.06	39.54	0.328	57.61	10.04	92.5
TOWWC0078	87.04	11.18	53.44	0.328	54.18	9.2	66.88
TOWWC0079	95.51	7.7	65.64	0.328	49.4	9.69	105
TOWWC0080	62.66	15.38	69.95	0.328	36.58	5.93	88.75
TOWWC0082	100.04	10.48	66.12	0.656	46.01	8.69	103.75
TOWWC0083	96.12	26.97	32.39	0.656	54.87	8.59	107.5
TOWWC0084	59.09	18.09	53.17	0.328	36.84	5.78	85
TOWWC0085	95.29	2.04	80	0	45.03	6.97	NA
TOWWC0086	92.44	13.19	76.36	8.658	37.34	6.68	87.5
TOWWC0088	92.41	39.93	41	0.656	46.13	9.46	117.5
TOWWC0089	91.92	13.14	71.71	0.328	43.48	7.71	103.75
TOWWC0090	80.48	11.36	65.64	0.328	46.02	8.45	105
TOWWC0092	78.89	12.72	39.28	0.328	44.51	7.76	98.75
TOWWC0095	95.88	16.13	45.31	0.328	38.39	5.88	102.5
TOWWC0096	96.46	13.34	64.29	0.328	41.34	7.24	98.75
TOWWC0097	89.77	48.3	69.47	0.656	45.29	9.91	110
TOWWC0098	94.1	14.48	70.43	0.328	42.17	6.61	98.75
TOWWC0099	95.29	10.43	80	33.328	43.39	6.54	NA
TOWWC0100	44.94	20.35	39.28	0.328	43.35	6.3	96.25
TOWWC0101	95.35	15.86	72.45	0.328	37.87	6.46	91.25
TOWWC0103	98.48	15.1	52.81	0.328	48.99	8.94	91.25
TOWWC0104	81.86	14.78	32.81	0.328	61.65	11.14	96.25
TOWWC0105	86.92	11.16	44.46	NA	46.18	8.56	103.75
TOWWC0106	84.39	6.86	75.11	0.656	42.63	7.86	115
TOWWC0107	57.89	7.02	51.68	0.328	45.37	9.12	105
TOWWC0108	86.33	9.33	51.8	0.328	43.45	7.76	111.25
TOWWC0109	83.14	10.19	35.55	0.328	54.45	9.64	101.25
TOWWC0110	94.4	10.06	0	0.328	67.56	9.37	92.5
TOWWC0112	69.15	12.29	31.64	0.328	59.9	8.65	97.5
TOWWC0113	89.35	11.36	44.72	0.328	62.44	9.1	101.25
TOWWC0114	97.16	12.55	52.03	0.328	43.3	7.93	96.25
TOWWC0115	66.27	13.17	95.68	0.328	45.2	7.79	102.5
TOWWC0116	80.98	11.63	80.93	0.328	47.45	8.59	111.25
TOWWC0117	79.53	17.22	48.87	0.328	46.7	8.7	100
TOWWC0118	84.06	8.72	62.62	0.328	53.6	10.1	105
TOWWC0119	79.2	10.22	12.81	0.328	63.83	9.79	88.75
TOWWC0120	69.75	6.62	49.35	0.328	56.38	9.92	98.75
TOWWC0121	61.66	11.15	23.03	0.328	56.46	9.44	82.5
TOWWC0122	72.64	13.38	45.07	0.328	44.98	7.39	100
TOWWC0123	70.73	13.13	40.52	0.328	45.82	7.94	102.5
TOWWC0124	91.82	11.94	36.46	0.656	56.07	7.88	88.85
TOWWC0125	68.19	10.76	28.08	0.328	52.05	8.21	103.75
TOWWC0126	45.81	10.78	60	0	48.11	9.47	NA
TOWWC0127	20.54	12.61	45.31	0.328	37.92	5.98	71.25
TOWWC0129	98.23	17.31	48.12	8.658	39.42	5.54	93.75
TOWWC0130	71.36	16.37	63.85	0.328	44.11	7.77	90
TOWWC0131	50.99	18.19	57.41	0.328	36.59	5.78	NA
TOWWC0133	50.37	13.7	32.39	0.328	41.91	6.7	86.25
TOWWC0134	85.72	45.53	82.18	0.328	46.76	9.24	118.75
TOWWC0136	71.07	8.51	80	0	48.22	9.72	125
TOWWC0137	95.67	38.9	67.72	8.658	41.82	8.41	96.25
TOWWC0138	97.11	15.27	53.92	NA	39.1	6.24	105
TOWWC0139	59.12	13.37	36.7	0.328	37.6	5.74	86.25
TOWWC0140	43.06	10.08	10	0	49.25	10.11	NA
TOWWC0141	98.41	14.66	27.85	0.328	39.77	5.49	105
TOWWC0142	97.85	5.8	53.92	0.328	38.8	6.25	97.5
TOWWC0143	87.01	15.52	69.17	0.328	42	6.64	92.5
TOWWC0144	97.51	16.37	67.75	0.328	44.61	6.21	96.25
TOWWC0145	76.74	15.67	54.8	NA	40.83	6.43	87.5
TOWWC0147	93.58	17.49	49.38	0.328	41.8	5.7	96.25
TOWWC0148	83.53	15.02	60.08	0.328	47.3	8.19	115
TOWWC0149	79.08	12.62	40.05	0.328	46.02	7.77	115
TOWWC0152	97.78	14.2	70.43	0.328	40.59	5.95	101.25
TOWWC0153	78.39	16.75	36.7	0.328	40.93	5.61	91.25
TOWWC0154	88.77	13.94	28.08	0.656	41.46	6.27	96.25
TOWWC0155	92.69	15.61	36.7	0.328	43.14	6.22	95
TOWWC0156	99.26	14.57	10	0	37.53	6.03	NA
TOWWC0157	69.64	14.97	51.64	0.328	41.2	5.93	96.25
TOWWC0159	83.95	16.56	58.87	0.656	40.53	6.31	88.75
TOWWC0160	55.96	19.22	61.82	0.328	37.66	5.46	78.75
TOWWC0162	40.79	23.25	28.08	0.328	36.41	5.95	86.25
TOWWC0163	36.12	13.4	41	0.328	40.75	5.91	91.25
TOWWC0164	69.41	17.85	45.31	0.328	35.85	5.58	93.75
TOWWC0165	24.07	12.73	36.7	0.328	53.66	8	87.5
TOWWC0166	58.01	15.46	65.46	0.328	38.39	6.25	88.75
TOWWC0167	47.65	18.16	22.81	0.328	56.57	9.54	112.5
TOWWC0168	91.73	30.15	15.17	0.328	59.06	10.14	103.57
TOWWC0169	100.29	43.49	50.22	0.328	62.07	9.88	95
TOWWC0171	86.55	11.61	47.81	0.328	47.27	9.59	101.25
TOWWC0172	93.67	14.47	79.38	0.328	39.85	7.02	101.25
TOWWC0173	87.2	9.21	50	0	43.7	7.47	NA
TOWWC0176	34.75	18.67	27.34	0.328	34.72	5.1	66.35
TOWWC0177	69.64	18.18	45.75	0.328	37.46	5.56	80
TOWWC0178	41.23	17.09	23.78	0.328	45.99	5.59	92.5
TOWWC0179	50.77	15.97	44.83	0.328	37.29	5.22	64.94
TOWWC0180	72	9.18	11.39	0.328	65.96	10.7	NA
TOWWC0182	58.68	11.08	15.17	0.328	57.94	9.2	98.75
TOWWC0183	69.72	9.77	12.81	0.328	69.63	11.11	84.14
TOWWC0185	87.62	50.85	57.75	7.468	47.53	9.09	107.5
TOWWC0186	79.38	9.84	53.92	8.658	50.33	9.69	108.75
TOWWC0187	100.04	20.09	45.31	0.328	42.62	5.24	92.5
TOWWC0190	85.29	10.04	65	0	44.9	6.47	NA
TOWWC0191	68.8	19.87	44.56	0.328	37.77	5.24	80
TOWWC0193	75.98	10.28	27.85	0.328	49.12	9.15	111.25
TOWWC0194	33.94	16.86	36.7	0.328	36.64	5.81	81.25

## Sheet: S5
Supporting Table S5 Deoxynivalenol (DON) and DON-3-O-glucoside (D3G) contents and the ratio of D3G/DON of the 31 Ae. tauschii accessions and the two hexaploid wheat control lines CM82036 (resistant control) and Remus (susceptible control).
Abbreviations:
DON	Deoxynivalenol
D3G	DON-3-O-glucoside
Accession/Line	Year	Replication	DON (mg kg-1)	D3G (mg kg-1)	DON (mg)	D3G (mg)	Ratio D3G/DON
CM82036	2020	1	50.53	387.36	0.005	0.039	7.67
CM82036	2020	2	43.02	412.06	0.004	0.041	9.58
REMUS	2020	1	392.76	96.6	0.039	0.01	0.25
REMUS	2020	2	347.18	101.46	0.035	0.01	0.29
TOWWC0012	2020	1	633.17	670.79	0.063	0.067	1.06
TOWWC0012	2020	2	293.78	279.28	0.03	0.028	0.95
TOWWC0013	2020	1	814.42	761.97	0.082	0.077	0.94
TOWWC0013	2020	2	712.98	486.37	0.072	0.049	0.68
TOWWC0021	2020	1	1037.08	1295.53	0.105	0.131	1.25
TOWWC0021	2020	2	465.65	648.46	0.047	0.066	1.39
TOWWC0023	2020	1	931.52	709.53	0.094	0.072	0.76
TOWWC0023	2020	2	580.72	723.21	0.059	0.073	1.25
TOWWC0028	2020	1	419.77	562.85	0.042	0.056	1.34
TOWWC0028	2020	2	392.74	507.53	0.04	0.051	1.29
TOWWC0042	2020	1	714.57	456.62	0.072	0.046	0.64
TOWWC0042	2020	2	511.91	568.59	0.052	0.058	1.11
TOWWC0044	2020	1	1139.31	82.3	0.116	0.008	0.07
TOWWC0044	2020	2	606.83	157.92	0.061	0.016	0.26
TOWWC0048	2020	1	459.84	674.5	0.046	0.067	1.47
TOWWC0048	2020	2	437.82	493.41	0.044	0.05	1.13
TOWWC0059	2020	1	245.8	348.79	0.025	0.036	1.42
TOWWC0059	2020	2	392.02	466.43	0.04	0.047	1.19
TOWWC0083	2020	1	1190.68	756.93	0.12	0.077	0.64
TOWWC0083	2020	2	447.87	94.56	0.045	0.01	0.21
TOWWC0086	2020	1	614.02	608.64	0.062	0.061	0.99
TOWWC0086	2020	2	806.98	453.2	0.081	0.046	0.56
TOWWC0088	2020	1	690.07	66.28	0.069	0.007	0.1
TOWWC0088	2020	2	545.61	45.3	0.055	0.005	0.08
TOWWC0097	2020	1	1334.38	109.36	0.133	0.011	0.08
TOWWC0097	2020	2	785.17	73.4	0.079	0.007	0.09
TOWWC0106	2020	1	808.64	824.84	0.082	0.083	1.02
TOWWC0106	2020	2	222.5	321.69	0.022	0.032	1.45
TOWWC0107	2020	1	268.35	404.61	0.027	0.04	1.51
TOWWC0107	2020	2	45.66	143.68	0.005	0.014	3.15
TOWWC0120	2020	1	NA	NA	NA	NA	NA
TOWWC0120	2020	2	531.57	396.42	0.054	0.04	0.75
TOWWC0123	2020	1	984.15	723.26	0.1	0.074	0.73
TOWWC0123	2020	2	490.13	424.98	0.05	0.043	0.87
TOWWC0134	2020	1	502.57	43.66	0.05	0.004	0.09
TOWWC0134	2020	2	1247.46	137.27	0.125	0.014	0.11
TOWWC0137	2020	1	643.25	57.9	0.065	0.006	0.09
TOWWC0137	2020	2	730.35	60.22	0.074	0.006	0.08
TOWWC0139	2020	1	2482.64	1313.89	0.248	0.131	0.53
TOWWC0139	2020	2	NA	NA	NA	NA	NA
TOWWC0147	2020	1	971.7	768.19	0.099	0.078	0.79
TOWWC0147	2020	2	598.48	843.69	0.06	0.084	1.41
TOWWC0162	2020	1	1657.96	2323.62	0.167	0.235	1.4
TOWWC0162	2020	2	669.09	583.56	0.067	0.059	0.87
TOWWC0165	2020	1	735.98	543.06	0.074	0.055	0.74
TOWWC0165	2020	2	299.13	472.32	0.03	0.048	1.58
TOWWC0167	2020	1	314.52	521	0.032	0.052	1.66
TOWWC0167	2020	2	426.25	634.68	0.043	0.064	1.49
TOWWC0168	2020	1	459.04	658.81	0.046	0.066	1.44
TOWWC0168	2020	2	673.17	90.67	0.068	0.009	0.13
TOWWC0169	2020	1	1097.85	162	0.112	0.017	0.15
TOWWC0169	2020	2	774.67	93.43	0.078	0.009	0.12
TOWWC0179	2020	1	3050.66	1920.46	0.306	0.193	0.63
TOWWC0179	2020	2	2661.53	1331.85	0.27	0.135	0.5
TOWWC0185	2020	1	999.39	108.84	0.101	0.011	0.11
TOWWC0185	2020	2	631	87.65	0.063	0.009	0.14
TOWWC0012	2019	1	645.75	561	0.065	0.057	0.87
TOWWC0013	2019	1	750	561.75	0.075	0.056	0.75
TOWWC0190	2019	1	553.5	507	0.055	0.051	0.92
TOWWC0185	2019	1	922.5	88.5	0.093	0.009	0.1
TOWWC0179	2019	1	1785	1305	0.182	0.133	0.73
TOWWC0162	2019	1	680.25	582	0.069	0.059	0.86
TOWWC0165	2019	1	667.5	446.25	0.068	0.045	0.67
TOWWC0167	2019	1	655.5	408	0.066	0.041	0.62
TOWWC0168	2019	1	975	121.5	0.098	0.012	0.12
TOWWC0169	2019	1	610.5	94.5	0.061	0.009	0.15
TOWWC0156	2019	1	478.5	323.25	0.048	0.033	0.68
TOWWC0147	2019	1	472.5	459	0.048	0.046	0.97
TOWWC0140	2019	1	409.5	288	0.041	0.029	0.7
TOWWC0134	2019	1	599.25	117	0.06	0.012	0.2
TOWWC0136	2019	1	383.25	261	0.038	0.026	0.68
TOWWC0137	2019	1	651.75	74.1	0.065	0.007	0.11
TOWWC0139	2019	1	922.5	489.75	0.092	0.049	0.53
REMUS	2019	1	300.75	123	0.03	0.012	0.41
CM82036	2019	1	19.88	311.25	0.002	0.031	15.66
TOWWC0123	2019	1	394.5	240	0.039	0.024	0.61
TOWWC0120	2019	1	608.25	319.5	0.061	0.032	0.53
TOWWC0097	2019	1	678	112.5	0.068	0.011	0.17
TOWWC0106	2019	1	244.5	226.5	0.024	0.023	0.93
TOWWC0086	2019	1	256.5	243.75	0.026	0.024	0.95
TOWWC0085	2019	1	247.5	279	0.025	0.028	1.13
TOWWC0059	2019	1	434.25	280.5	0.043	0.028	0.65
TOWWC0048	2019	1	314.25	375.75	0.031	0.038	1.2
TOWWC0042	2019	1	373.5	356.25	0.037	0.036	0.95
TOWWC0021	2019	1	517.5	636	0.052	0.064	1.23
TOWWC0023	2019	1	157.5	180	0.016	0.018	1.14
TOWWC0028	2019	1	419.25	465.75	0.042	0.047	1.11

## Sheet: S6
Supplementary Table 6 The mapped region significantly associated with Fusarium head blight (FHB) resistance on chromosome 7D (265.960-397.501 Mb) annotated to the AL8/78 reference genome
Abbreviations:
CDS	Coding sequence
End	End coordinates of the feature in 1-based coordinates
Gene	The primary gene symbol
Gnomon	The feature predicted by Gnomon, using transcript and protein evidence and/or ab initio
Phase	The phase of the CDS feature, which is related to codon_start in the flatfile specification
Product	Name of the transcript or protein product, corresponding to product in the GenBank flatfile format
Protein_id	Accession.version of the product record for the protein feature
Seqid	Accession.version of the annotated genomic sequence
Source	The method used to generate the annotation
Start	Start coordinates of the feature in 1-based coordinates
Strand	The strand of the feature
Type	The original GenBank feature type
Chromosome	p.value	Correlation	k-mers	Seqid	Source	Type	Start	End	Strand	Phase	Gene	Product	Protein_id
NWVB01000007.1	8.12	-0.43	17	NC_053041.1	Gnomon	CDS	265961619	265962218	+	0	LOC109740613	uncharacterized protein LOC109740613	XP_020155260.2
NWVB01000007.1	10.58	0.2	16	NC_053038.1	Gnomon	CDS	265979327	265979514	-	2	LOC109739337	transportin MOS14 isoform X4	XP_040243021.1
NWVB01000007.1	10.63	0.2	2	NC_053038.1	Gnomon	CDS	265987942	265988022	-	0	LOC109739337	transportin MOS14 isoform X4	XP_040243021.1
NWVB01000007.1	9.26	-0.44	3	NC_053038.1	Gnomon	CDS	265992238	265992299	-	0	LOC109739337	transportin MOS14 isoform X4	XP_040243021.1
NWVB01000007.1	7.5	0.34	7	NC_053038.1	Gnomon	CDS	266003329	266003976	-	0	LOC109739337	transportin MOS14 isoform X4	XP_040243021.1
NWVB01000007.1	10.85	0.2	3	NC_053039.1	Gnomon	CDS	266033005	266035563	-	0	LOC109741317	receptor like protein kinase S.2	XP_020155979.1
NWVB01000007.1	10.43	0.2	6	NC_053036.1	Gnomon	CDS	266145833	266146188	+	0	LOC109743990	uncharacterized protein LOC109743990	XP_020158674.1
NWVB01000007.1	8.73	-0.41	3	NC_053041.1	Gnomon	CDS	266253247	266254188	+	0	LOC109771207	uncharacterized protein LOC109771207	XP_040252503.1
NWVB01000007.1	11.07	0.2	32	NC_053038.1	Gnomon	CDS	266264435	266265478	+	0	LOC109755196	probable transcription factor At3g04930	XP_020169681.1
NWVB01000007.1	10.2	0.24	4	NC_053041.1	Gnomon	CDS	266304435	266305142	+	0	LOC120969388	uncharacterized protein LOC120969388	XP_040252504.1
NWVB01000007.1	8.12	-0.43	51	NC_053035.1	Gnomon	CDS	266319724	266319913	+	0	LOC109780828	protein COFACTOR ASSEMBLY OF COMPLEX C SUBUNIT B CCB2%2C chloroplastic	XP_020195003.1
NWVB01000007.1	8.55	0.2	1	NC_053035.1	Gnomon	CDS	266320002	266320111	+	2	LOC109780828	protein COFACTOR ASSEMBLY OF COMPLEX C SUBUNIT B CCB2%2C chloroplastic	XP_020195003.1
NWVB01000007.1	9.26	-0.44	1	NC_053035.1	Gnomon	CDS	266593224	266594879	+	0	LOC109780824	protein DETOXIFICATION 49-like	XP_020194996.1
NWVB01000007.1	11.5	0.2	7	NC_053038.1	Gnomon	CDS	266612804	266612860	+	0	LOC109760548	villin-2	XP_020174947.1
NWVB01000007.1	10.46	0.2	2	NC_053036.1	Gnomon	CDS	266721516	266722082	+	0	LOC109754101	vegetative cell wall protein gp1-like	XP_020168622.2
NWVB01000007.1	11.94	0.2	6	NC_053041.1	Gnomon	CDS	266843348	266843737	-	0	LOC120968863	uncharacterized protein LOC120968863	XP_040251798.1
NWVB01000007.1	9.81	0.25	2	NC_053041.1	Gnomon	CDS	266910933	266911061	+	2	LOC109746839	protein MULTIPOLAR SPINDLE 1 isoform X1	XP_040252508.1
NWVB01000007.1	11.87	0.2	11	NC_053039.1	Gnomon	CDS	266922446	266923462	-	0	LOC109741321	formin-like protein 14	XP_020155982.1
NWVB01000007.1	11.87	0.21	17	NC_053039.1	Gnomon	CDS	266930996	266931169	+	0	LOC109741328	uncharacterized protein LOC109741328	XP_020155989.1
NWVB01000007.1	10.31	0.22	4	NC_053037.1	Gnomon	CDS	266949296	266949667	+	0	LOC109758657	peptide deformylase 1A%2C chloroplastic isoform X3	XP_020173112.1
NWVB01000007.1	9	0.2	6	NC_053038.1	Gnomon	CDS	266979412	266979448	-	0	LOC109786374	rho GTPase-activating protein 7 isoform X3	XP_020200535.1
NWVB01000007.1	13.56	0.2	2	NC_053037.1	Gnomon	CDS	266984668	266984799	+	0	LOC120975758	GRIP domain-containing protein C119.12-like	XP_040258393.1
NWVB01000007.1	11.5	0.2	15	NC_053041.1	Gnomon	CDS	267072228	267072917	-	0	LOC109746841	uncharacterized mitochondrial protein AtMg00810-like	XP_020161537.1
NWVB01000007.1	11.07	0.2	9	NC_053035.1	Gnomon	CDS	267138339	267138989	-	0	LOC109743509	protein enabled homolog	XP_020158193.1
NWVB01000007.1	11.5	0.2	28	NC_053040.1	Gnomon	CDS	267187966	267188499	-	0	LOC120967016	uncharacterized protein LOC120967016	XP_040249541.1
NWVB01000007.1	10.47	0.2	46	NC_053035.1	Gnomon	CDS	267195603	267196199	+	0	LOC109743519	ethylene-responsive transcription factor ERF026-like	XP_020158202.1
NWVB01000007.1	12.47	0.2	1	NC_053039.1	Gnomon	CDS	267205875	267206069	+	0	LOC109741319	CBS domain-containing protein CBSX2%2C chloroplastic	XP_020155980.1
NWVB01000007.1	12.47	0.2	2	NC_053035.1	Gnomon	CDS	267250302	267250602	-	1	LOC109743511	uncharacterized protein LOC109743511	XP_020158194.1
NWVB01000007.1	12.29	0.24	3	NC_053035.1	Gnomon	CDS	267267993	267268126	-	0	LOC109743511	uncharacterized protein LOC109743511	XP_020158194.1
NWVB01000007.1	11.43	0.21	2	NC_053039.1	Gnomon	CDS	267325139	267325394	+	0	LOC109733739	polyadenylate-binding protein 8 isoform X1	XP_040245760.1
NWVB01000007.1	12.36	0.21	3	NC_053040.1	Gnomon	CDS	267347600	267348169	-	0	LOC109766430	uncharacterized protein LOC109766430	XP_020180784.1
NWVB01000007.1	13.56	0.2	6	NC_053035.1	Gnomon	CDS	267358323	267358676	+	0	LOC109743517	uncharacterized protein LOC109743517	XP_020158200.1
NWVB01000007.1	11.44	0.2	2	NC_053041.1	Gnomon	CDS	267417920	267418366	+	0	LOC109760157	B3 domain-containing protein Os03g0212300-like	XP_020174578.1
NWVB01000007.1	11.56	0.2	15	NC_053040.1	Gnomon	CDS	267472921	267473025	-	0	LOC109766431	B3 domain-containing protein Os03g0212300-like	XP_020180785.1
NWVB01000007.1	11.87	0.2	17	NC_053041.1	Gnomon	CDS	267548867	267549150	+	0	LOC120968295	uncharacterized protein LOC120968295	XP_040250871.1
NWVB01000007.1	12.89	0.22	6	NC_053039.1	Gnomon	CDS	267626313	267626459	+	0	LOC109734110	uncharacterized protein LOC109734110	XP_020148922.1
NWVB01000007.1	11.61	0.21	16	NC_053035.1	Gnomon	CDS	267702130	267702205	+	0	LOC109761482	uncharacterized protein LOC109761482	XP_040259335.1
NWVB01000007.1	11.4	0.22	8	NC_053037.1	Gnomon	CDS	267860005	267860301	+	0	LOC109770349	uncharacterized protein LOC109770349	XP_020184639.1
NWVB01000007.1	12	0.22	5	NC_053038.1	Gnomon	CDS	267901614	267902306	+	0	LOC109757658	translation initiation factor IF-2-like	XP_020172065.1
NWVB01000007.1	14.05	0.25	3	NC_053036.1	Gnomon	CDS	267998069	267998223	-	0	LOC120973966	uncharacterized protein LOC120973966	XP_040256237.1
NWVB01000007.1	11.63	0.23	1	NC_053035.1	Gnomon	CDS	268075466	268075795	+	0	LOC109743513	LOW QUALITY PROTEIN: probable glutathione S-transferase GSTU6	XP_020158196.1
NWVB01000007.1	11.87	0.2	16	NC_053041.1	Gnomon	CDS	268192304	268193884	+	0	LOC109755199	cytochrome P450 89A2	XP_020169689.1
NWVB01000007.1	11.44	0.2	25	NC_053039.1	Gnomon	CDS	268211562	268211747	+	0	LOC109737683	CCR4-NOT transcription complex subunit 10	XP_020152398.1
NWVB01000007.1	10.64	0.22	4	NC_053035.1	Gnomon	CDS	268334019	268334726	+	0	LOC109773604	probable glutathione S-transferase GSTU6	XP_020187891.1
NWVB01000007.1	9.29	0.21	4	NC_053035.1	Gnomon	CDS	268358249	268358572	-	0	LOC109773605	glutathione S-transferase U17	XP_020187892.1
NWVB01000007.1	11.31	0.2	2	NC_053035.1	Gnomon	CDS	268360859	268361491	-	0	LOC120972656	uncharacterized mitochondrial protein AtMg00810-like	XP_040254062.1
NWVB01000007.1	11.37	0.21	1	NC_053041.1	Gnomon	CDS	268379595	268379735	-	0	LOC109774107	monodehydroascorbate reductase 4%2C cytosolic	XP_020188411.1
NWVB01000007.1	11.44	0.2	6	NC_053037.1	Gnomon	CDS	268529354	268529386	-	0	LOC109760997	protein LNK2 isoform X2	XP_020175387.1
NWVB01000007.1	12.44	0.2	1	NC_053035.1	Gnomon	CDS	268644786	268645522	-	0	LOC109756435	bZIP transcription factor 29	XP_020170859.1
NWVB01000007.1	10.58	0.2	4	NC_053036.1	Gnomon	CDS	268756736	268757320	-	0	LOC109761913	translation initiation factor IF-2-like	XP_020176312.1
NWVB01000007.1	11.09	0.21	1	NC_053036.1	Gnomon	CDS	268765122	268765799	+	0	LOC120973967	uncharacterized protein LOC120973967	XP_040256238.1
NWVB01000007.1	11.16	0.21	1	NC_053040.1	Gnomon	CDS	268805615	268805850	-	2	LOC109773388	GDSL esterase/lipase At5g45910 isoform X1	XP_020187670.1
NWVB01000007.1	11.87	0.21	1	NC_053040.1	Gnomon	CDS	268819402	268819672	-	0	LOC109773388	GDSL esterase/lipase At5g45910 isoform X1	XP_020187670.1
NWVB01000007.1	10.24	0.2	18	NC_053039.1	Gnomon	CDS	268829782	268829850	+	0	LOC109767897	protein SMG7	XP_020182209.1
NWVB01000007.1	11.5	0.2	1	NC_053039.1	Gnomon	CDS	268830246	268830839	+	0	LOC109767897	protein SMG7	XP_020182209.1
NWVB01000007.1	11.56	0.2	3	NC_053041.1	Gnomon	CDS	268887984	268888043	-	0	LOC109740992	cytochrome c1-2%2C heme protein%2C mitochondrial	XP_020155653.1
NWVB01000007.1	12.14	0.2	2	NC_053039.1	Gnomon	CDS	269033229	269033276	+	0	LOC120964736	proline-rich protein 36-like	XP_040245544.1
NWVB01000007.1	12.81	0.24	3	NC_053035.1	Gnomon	CDS	269112017	269112068	+	1	LOC109783433	protein RRC1 isoform X1	XP_020197627.1
NWVB01000007.1	13.93	0.22	1	NC_053037.1	Gnomon	CDS	269257377	269257703	+	0	LOC109787119	probable protein phosphatase 2C 3 isoform X2	XP_020201270.1
NWVB01000007.1	12.43	0.25	3	NC_053037.1	Gnomon	CDS	269264380	269264446	+	1	LOC109787119	probable protein phosphatase 2C 3 isoform X2	XP_020201270.1
NWVB01000007.1	11.31	0.22	2	NC_053035.1	Gnomon	CDS	269275660	269276203	-	0	LOC109783430	probable lysophospholipase BODYGUARD 3	XP_020197625.1
NWVB01000007.1	13.15	0.23	4	NC_053038.1	Gnomon	CDS	269350116	269350442	+	0	LOC109732309	B3 domain-containing protein REM20-like	XP_020147084.1
NWVB01000007.1	10.47	0.2	1	NC_053041.1	Gnomon	CDS	269388223	269389206	-	0	LOC109782101	manganese-dependent ADP-ribose/CDP-alcohol diphosphatase	XP_020196277.1
NWVB01000007.1	13.56	0.2	11	NC_053036.1	Gnomon	CDS	269396315	269396503	-	0	LOC109774206	protein FAR1-RELATED SEQUENCE 9-like	XP_020188503.1
NWVB01000007.1	12.31	0.22	8	NC_053038.1	Gnomon	CDS	269401628	269402158	+	0	LOC109732308	uncharacterized protein LOC109732308	XP_020147083.1
NWVB01000007.1	11.21	0.2	11	NC_053036.1	Gnomon	CDS	269420260	269420535	-	0	LOC109774203	ATP synthase subunit delta'%2C mitochondrial	XP_020188500.1
NWVB01000007.1	11.47	0.2	1	NC_053035.1	Gnomon	CDS	269458282	269458468	+	0	LOC109775602	26S proteasome non-ATPase regulatory subunit 7 homolog A-like	XP_020189919.2
NWVB01000007.1	10.78	0.24	1	NC_053039.1	Gnomon	CDS	269510553	269510635	+	2	LOC109754034	LOW QUALITY PROTEIN: flowering time control protein FCA	XP_020168555.1
NWVB01000007.1	11.47	0.2	10	NC_053040.1	Gnomon	CDS	269588264	269588324	+	0	LOC109734554	tol-Pal system protein TolA-like	XP_040249543.1
NWVB01000007.1	11.07	0.21	4	NC_053040.1	Gnomon	CDS	269662343	269662413	+	1	LOC109734554	tol-Pal system protein TolA-like	XP_040249543.1
NWVB01000007.1	12.31	0.22	2	NC_053038.1	Gnomon	CDS	269738390	269738668	-	0	LOC109755293	uncharacterized protein LOC109755293	XP_040243026.1
NWVB01000007.1	11.86	0.2	3	NC_053038.1	Gnomon	CDS	269740311	269740456	-	0	LOC109755293	uncharacterized protein LOC109755293	XP_040243026.1
NWVB01000007.1	11.86	0.2	25	NC_053041.1	Gnomon	CDS	269750052	269750275	+	2	LOC109744346	serine/arginine repetitive matrix protein 1	XP_040251800.1
NWVB01000007.1	11.07	0.2	14	NC_053038.1	Gnomon	CDS	269859282	269859482	+	0	LOC120962951	uncharacterized protein LOC120962951	XP_040243029.1
NWVB01000007.1	10.63	0.2	2	NC_053036.1	Gnomon	CDS	269954377	269954472	-	0	LOC109768427	uncharacterized protein LOC109768427 isoform X3	XP_040254714.1
NWVB01000007.1	11.94	0.2	2	NC_053035.1	Gnomon	CDS	269989648	269989828	-	1	LOC109755816	DNA topoisomerase 2 isoform X2	XP_020170295.2
NWVB01000007.1	13.17	0.24	7	NC_053035.1	Gnomon	CDS	269990128	269990202	-	0	LOC109755816	DNA topoisomerase 2 isoform X2	XP_020170295.2
NWVB01000007.1	11.5	0.2	24	NC_053039.1	Gnomon	CDS	270023143	270023300	+	2	LOC109754249	HSP-interacting protein-like	XP_040245789.1
NWVB01000007.1	11.5	0.2	11	NC_053041.1	Gnomon	CDS	270072712	270072899	-	0	LOC109778577	uncharacterized protein LOC109778577	XP_020192735.1
NWVB01000007.1	12.06	0.2	3	NC_053040.1	Gnomon	CDS	270194029	270194312	-	0	LOC109756319	Werner syndrome ATP-dependent helicase homolog	XP_020170765.1
NWVB01000007.1	12.34	0.22	2	NC_053039.1	Gnomon	CDS	270224530	270225099	-	0	LOC109754245	zinc finger protein KNUCKLES-like	XP_020168741.1
NWVB01000007.1	12.96	0.25	2	NC_053039.1	Gnomon	CDS	270234910	270235479	-	0	LOC109754246	zinc finger protein KNUCKLES-like	XP_020168742.1
NWVB01000007.1	10.6	-0.48	1	NC_053035.1	Gnomon	CDS	270423119	270423485	+	0	LOC109755819	uncharacterized protein LOC109755819 isoform X1	XP_020170300.1
NWVB01000007.1	12.47	0.2	13	NC_053037.1	Gnomon	CDS	270470891	270470923	+	0	LOC109769741	spidroin-1-like	XP_040258395.1
NWVB01000007.1	10.24	0.2	11	NC_053037.1	Gnomon	CDS	270513528	270514400	-	0	LOC109770249	protein FAR1-RELATED SEQUENCE 5-like	XP_020184547.2
NWVB01000007.1	12.31	0.22	4	NC_053037.1	Gnomon	CDS	270529480	270529639	-	0	LOC109770241	LOW QUALITY PROTEIN: condensin complex subunit 2-like	XP_040259817.1
NWVB01000007.1	11.86	0.2	4	NC_053036.1	Gnomon	CDS	270648971	270649075	-	0	LOC109761731	calcium-dependent lipid-binding protein	XP_020176147.1
NWVB01000007.1	12.29	0.22	4	NC_053041.1	Gnomon	CDS	270769685	270769968	+	0	LOC109733742	uncharacterized protein LOC109733742	XP_020148549.1
NWVB01000007.1	13.56	0.2	2	NC_053037.1	Gnomon	CDS	270860957	270861049	+	0	LOC109767058	nodal modulator 1 isoform X1	XP_020181399.1
NWVB01000007.1	10.03	0.21	5	NC_053036.1	Gnomon	CDS	270898934	270899090	-	0	LOC109785328	uncharacterized protein LOC109785328 isoform X2	XP_040254716.1
NWVB01000007.1	11.07	0.2	20	NC_053041.1	Gnomon	CDS	270995608	270995806	-	0	LOC109773357	vesicle-associated membrane protein 727	XP_020187637.1
NWVB01000007.1	12.31	0.22	2	NC_053038.1	Gnomon	CDS	271084656	271085027	-	0	LOC120962493	uncharacterized protein LOC120962493	XP_040242173.1
NWVB01000007.1	10.53	-0.48	6	NC_053040.1	Gnomon	CDS	271093426	271094073	-	0	LOC109731569	translation initiation factor IF-2-like	XP_020146335.1
NWVB01000007.1	12.82	0.23	2	NC_053038.1	Gnomon	CDS	271146203	271146632	-	0	LOC109735108	protein FAR1-RELATED SEQUENCE 5-like	XP_020149906.2
NWVB01000007.1	10.93	0.2	6	NC_053039.1	Gnomon	CDS	271204766	271205027	-	0	LOC109762438	protein FAR-RED IMPAIRED RESPONSE 1-like	XP_020176879.2
NWVB01000007.1	12.47	0.2	3	NC_053037.1	Gnomon	CDS	271231069	271231227	-	0	LOC109752384	uncharacterized protein LOC109752384	XP_020166866.1
NWVB01000007.1	13.56	0.2	6	NC_053039.1	Gnomon	CDS	271247112	271247258	-	0	LOC109762436	uncharacterized protein LOC109762436	XP_020176877.1
NWVB01000007.1	10.51	0.2	3	NC_053037.1	Gnomon	CDS	271329015	271329126	-	1	LOC109752385	2-oxoglutarate and iron-dependent oxygenase domain-containing protein CP2 isoform X3	XP_040259818.1
NWVB01000007.1	11.9	0.22	6	NC_053037.1	Gnomon	CDS	271347657	271347983	-	0	LOC109752385	2-oxoglutarate and iron-dependent oxygenase domain-containing protein CP2 isoform X3	XP_040259818.1
NWVB01000007.1	12.07	0.23	2	NC_053037.1	Gnomon	CDS	271368367	271368923	-	0	LOC120975760	skin secretory protein xP2-like	XP_040258396.1
NWVB01000007.1	12.67	0.2	3	NC_053035.1	Gnomon	CDS	271371769	271372647	-	0	LOC109755812	vegetative cell wall protein gp1-like	XP_020170285.2
NWVB01000007.1	8.9	0.2	9	NC_053038.1	Gnomon	CDS	271464213	271464475	-	0	LOC109735099	uncharacterized protein LOC109735099 isoform X1	XP_020149894.1
NWVB01000007.1	10.41	0.2	4	NC_053039.1	Gnomon	CDS	271473310	271474001	+	2	LOC120964739	proline-rich protein 36-like	XP_040245546.1
NWVB01000007.1	10.77	0.22	1	NC_053039.1	Gnomon	CDS	271489243	271489400	-	2	LOC109731437	DNA-binding protein SMUBP-2 isoform X1	XP_020146173.1
NWVB01000007.1	10.27	0.2	2	NC_053041.1	Gnomon	CDS	271641495	271641641	+	0	LOC109765556	uncharacterized protein At2g27730%2C mitochondrial	XP_020179928.1
NWVB01000007.1	11.75	0.2	1	NC_053041.1	Gnomon	CDS	271657084	271657155	-	0	LOC109765557	peptidyl-prolyl cis-trans isomerase CYP18-2	XP_020179929.1
NWVB01000007.1	11.99	0.21	10	NC_053037.1	Gnomon	CDS	271672581	271675001	+	0	LOC109752380	exocyst complex component SEC15B	XP_020166862.1
NWVB01000007.1	11.86	0.2	7	NC_053041.1	Gnomon	CDS	271707145	271707564	+	0	LOC109765558	vegetative cell wall protein gp1-like	XP_020179930.1
NWVB01000007.1	12.1	0.22	1	NC_053037.1	Gnomon	CDS	271878444	271878878	-	0	LOC109752387	uncharacterized protein LOC109752387	XP_020166869.1
NWVB01000007.1	12.16	0.22	2	NC_053037.1	Gnomon	CDS	271928917	271929114	-	0	LOC109752389	uncharacterized protein LOC109752389	XP_020166871.1
NWVB01000007.1	11.07	0.2	28	NC_053035.1	Gnomon	CDS	272007518	272007956	+	0	LOC109738031	vegetative cell wall protein gp1-like	XP_020152733.1
NWVB01000007.1	11.86	0.2	1	NC_053035.1	Gnomon	CDS	272012465	272013144	+	2	LOC109738031	vegetative cell wall protein gp1-like	XP_020152733.1
NWVB01000007.1	11.29	-0.48	3	NC_053037.1	Gnomon	CDS	272144982	272145446	+	0	LOC109761359	centromere-associated protein E-like	XP_020175764.1
NWVB01000007.1	13.56	0.2	6	NC_053040.1	Gnomon	CDS	272150739	272150875	+	2	LOC109731583	putative elongation factor TypA-like SVR3%2C chloroplastic isoform X1	XP_020146346.1
NWVB01000007.1	14.27	0.24	3	NC_053038.1	Gnomon	CDS	272171973	272172398	-	0	LOC109735106	uncharacterized protein LOC109735106	XP_020149904.1
NWVB01000007.1	12.47	0.2	1	NC_053037.1	Gnomon	CDS	272242977	272243080	+	0	LOC109761361	protein HASTY 1 isoform X3	XP_020175768.1
NWVB01000007.1	11.94	0.2	1	NC_053036.1	Gnomon	CDS	272251530	272251638	-	0	LOC120974537	carotenoid cleavage dioxygenase 7%2C chloroplastic-like	XP_040256923.1
NWVB01000007.1	13.71	0.2	2	NC_053036.1	Gnomon	CDS	272314548	272314958	+	0	LOC109749075	pentatricopeptide repeat-containing protein At2g41720 isoform X4	XP_020163655.1
NWVB01000007.1	9.76	-0.55	1	NC_053036.1	Gnomon	CDS	272320598	272320703	+	0	LOC109749075	pentatricopeptide repeat-containing protein At2g41720 isoform X4	XP_020163655.1
NWVB01000007.1	11.11	0.2	1	NC_053036.1	Gnomon	CDS	272342944	272342984	+	2	LOC109749075	pentatricopeptide repeat-containing protein At2g41720 isoform X3	XP_040254722.1
NWVB01000007.1	10.97	0.2	6	NC_053036.1	Gnomon	CDS	272377470	272377958	-	0	LOC109749076	uncharacterized protein LOC109749076	XP_020163657.1
NWVB01000007.1	10.12	0.2	2	NC_053039.1	Gnomon	CDS	272388187	272388192	-	0	LOC109786726	putative uncharacterized protein DDB_G0286901	XP_020200883.1
NWVB01000007.1	11.4	0.22	2	NC_053039.1	Gnomon	CDS	272392813	272392889	-	0	LOC109786726	putative uncharacterized protein DDB_G0286901	XP_020200883.1
NWVB01000007.1	13.82	-0.2	5	NC_053038.1	Gnomon	CDS	272413770	272414228	+	0	LOC120962494	uncharacterized protein LOC120962494	XP_040242174.1
NWVB01000007.1	12.23	0.25	1	NC_053039.1	Gnomon	CDS	272439858	272439992	-	0	LOC109786642	tropinone reductase-like 3	XP_020200813.1
NWVB01000007.1	12.41	0.23	1	NC_053035.1	Gnomon	CDS	272476762	272476891	-	0	LOC120967990	uncharacterized protein LOC120967990	XP_040250261.1
NWVB01000007.1	12.34	0.22	4	NC_053038.1	Gnomon	CDS	272507856	272507911	-	2	LOC109735103	uncharacterized protein LOC109735103	XP_020149902.1
NWVB01000007.1	10.97	0.2	1	NC_053036.1	Gnomon	CDS	272525745	272526072	-	0	LOC109759316	uncharacterized protein PB18E9.04c-like	XP_020173725.1
NWVB01000007.1	12.47	0.2	10	NC_053038.1	Gnomon	CDS	272546191	272546225	+	0	LOC109735094	50S ribosomal protein L6%2C chloroplastic	XP_020149884.1
NWVB01000007.1	12.68	0.22	3	NC_053039.1	Gnomon	CDS	272566283	272566402	+	0	LOC109786711	uncharacterized protein LOC109786711	XP_020200868.1
NWVB01000007.1	11.44	0.2	5	NC_053041.1	Gnomon	CDS	272642714	272643199	+	0	LOC109753915	dihydroxy-acid dehydratase%2C chloroplastic	XP_020168424.1
NWVB01000007.1	11.99	0.22	21	NC_053041.1	Gnomon	CDS	272650575	272650715	+	0	LOC109753911	uncharacterized protein LOC109753911	XP_040251807.1
NWVB01000007.1	13.12	0.21	6	NC_053035.1	Gnomon	CDS	272919177	272919243	-	0	LOC120972657	uncharacterized protein LOC120972657	XP_040254065.1
NWVB01000007.1	11.86	0.2	3	NC_053035.1	Gnomon	CDS	272933383	272933988	+	0	LOC109770298	C-terminal binding protein AN	XP_020184592.1
NWVB01000007.1	11.44	0.2	8	NC_053036.1	Gnomon	CDS	272957611	272957992	+	0	LOC109759317	uncharacterized protein LOC109759317	XP_020173726.1
NWVB01000007.1	10.58	0.2	11	NC_053038.1	Gnomon	CDS	273032434	273032562	+	0	LOC109759827	muscle M-line assembly protein unc-89-like	XP_020174279.1
NWVB01000007.1	12.33	0.2	9	NC_053039.1	Gnomon	CDS	273048485	273048725	-	0	LOC109763702	uncharacterized protein LOC109763702	XP_020178155.1
NWVB01000007.1	12.47	0.2	29	NC_053037.1	Gnomon	CDS	273110751	273110906	-	0	LOC120975761	uncharacterized protein LOC120975761	XP_040258397.1
NWVB01000007.1	11.76	0.2	2	NC_053035.1	Gnomon	CDS	273323703	273324065	-	0	LOC109759093	uncharacterized protein LOC109759093	XP_020173518.1
NWVB01000007.1	12.33	0.2	1	NC_053035.1	Gnomon	CDS	273351427	273351497	+	0	LOC109759092	peptidyl-prolyl cis-trans isomerase PASTICCINO1	XP_020173517.1
NWVB01000007.1	11.74	0.22	3	NC_053035.1	Gnomon	CDS	273360042	273360139	+	0	LOC109759092	peptidyl-prolyl cis-trans isomerase PASTICCINO1	XP_020173517.1
NWVB01000007.1	11.68	0.2	3	NC_053039.1	Gnomon	CDS	273400018	273400020	+	0	LOC109754507	HBS1-like protein isoform X1	XP_020168998.1
NWVB01000007.1	11.87	0.2	3	NC_053037.1	Gnomon	CDS	273448266	273448704	+	0	LOC109740102	uncharacterized protein K02A2.6-like	XP_040258398.1
NWVB01000007.1	11.5	0.2	1	NC_053035.1	Gnomon	CDS	273579496	273579668	+	0	LOC109760207	mitogen-activated protein kinase 6	XP_020174634.1
NWVB01000007.1	13.56	0.2	20	NC_053039.1	Gnomon	CDS	273672720	273673144	+	0	LOC109742263	PRA1 family protein H	XP_020156938.1
NWVB01000007.1	11.94	0.2	14	NC_053040.1	Gnomon	CDS	273703553	273703592	-	0	LOC109758296	uncharacterized protein LOC109758296 isoform X2	XP_020172740.1
NWVB01000007.1	12.47	0.2	3	NC_053041.1	Gnomon	CDS	273722528	273723553	+	0	LOC109753861	uncharacterized protein LOC109753861	XP_020168373.2
NWVB01000007.1	12.31	0.22	2	NC_053041.1	Gnomon	CDS	273730041	273730108	+	0	LOC109753865	serine carboxypeptidase-like 51	XP_020168375.1
NWVB01000007.1	12.53	-0.55	1	NC_053037.1	Gnomon	CDS	273907053	273908687	-	0	LOC109739888	uncharacterized protein LOC109739888	XP_020154552.1
NWVB01000007.1	11.47	0.2	1	NC_053037.1	Gnomon	CDS	273934133	273934320	-	0	LOC109739889	bifunctional 3-dehydroquinate dehydratase/shikimate dehydrogenase%2C chloroplastic isoform X1	XP_020154554.1
NWVB01000007.1	10.61	0.21	1	NC_053039.1	Gnomon	CDS	274003667	274005418	+	0	LOC109742261	armadillo repeat-containing protein 3	XP_020156936.1
NWVB01000007.1	11.94	0.2	1	NC_053035.1	Gnomon	CDS	274159197	274159661	-	0	LOC109755822	uncharacterized protein LOC109755822	XP_020170302.2
NWVB01000007.1	10.03	0.2	4	NC_053036.1	Gnomon	CDS	274175795	274176023	-	0	LOC109754426	folate-biopterin transporter 1%2C chloroplastic isoform X1	XP_020168924.1
NWVB01000007.1	10.47	0.2	23	NC_053041.1	Gnomon	CDS	274223029	274223284	-	0	LOC109759847	quinone oxidoreductase PIG3-like	XP_020174275.1
NWVB01000007.1	10.89	0.23	3	NC_053035.1	Gnomon	CDS	274338245	274338379	+	0	LOC109742037	deubiquitinase DESI2	XP_020156709.1
NWVB01000007.1	11.17	0.23	1	NC_053041.1	Gnomon	CDS	274362874	274363404	-	0	LOC109759846	uncharacterized protein LOC109759846	XP_020174274.1
NWVB01000007.1	11.54	0.22	1	NC_053041.1	Gnomon	CDS	274398522	274399055	-	0	LOC109759845	mucin-1-like	XP_020174273.1
NWVB01000007.1	11.07	0.2	26	NC_053035.1	Gnomon	CDS	274549748	274549762	-	2	LOC109742035	uncharacterized GPI-anchored protein At1g61900	XP_020156708.1
NWVB01000007.1	11.07	0.2	75	NC_053035.1	Gnomon	CDS	274551894	274551924	-	0	LOC109742035	uncharacterized GPI-anchored protein At1g61900	XP_020156708.1
NWVB01000007.1	11.28	0.22	9	NC_053035.1	Gnomon	CDS	274562483	274562485	-	0	LOC109742033	probable RNA-binding protein 18	XP_020156706.1
NWVB01000007.1	10.21	-0.51	5	NC_053035.1	Gnomon	CDS	274666212	274666573	-	2	LOC109742031	vegetative cell wall protein gp1-like	XP_020156703.2
NWVB01000007.1	11.35	0.22	2	NC_053035.1	Gnomon	CDS	274676963	274677234	-	0	LOC109742031	vegetative cell wall protein gp1-like	XP_020156703.2
NWVB01000007.1	11.07	0.2	28	NC_053036.1	Gnomon	CDS	274695067	274695512	-	0	LOC109742268	BTB/POZ and MATH domain-containing protein 5	XP_020156946.1
NWVB01000007.1	10.7	0.22	4	NC_053039.1	Gnomon	CDS	274742145	274742768	-	0	LOC109782676	zinc finger protein CO3	XP_020196886.1
NWVB01000007.1	11.16	0.21	1	NC_053041.1	Gnomon	CDS	274789632	274789757	-	0	LOC109759628	uncharacterized protein LOC109759628	XP_040251809.1
NWVB01000007.1	11.86	0.2	4	NC_053035.1	Gnomon	CDS	274835977	274836118	+	0	LOC109742032	xanthine dehydrogenase	XP_020156704.1
NWVB01000007.1	11.47	0.2	1	NC_053035.1	Gnomon	CDS	274841436	274842938	+	0	LOC109742032	xanthine dehydrogenase	XP_020156704.1
NWVB01000007.1	10.73	0.24	6	NC_053035.1	Gnomon	CDS	274851515	274851676	+	0	LOC109742032	xanthine dehydrogenase	XP_020156704.1
NWVB01000007.1	11.07	0.2	7	NC_053035.1	Gnomon	CDS	274863677	274863886	+	0	LOC109742038	uncharacterized protein LOC109742038 isoform X1	XP_040259537.1
NWVB01000007.1	11.47	0.2	7	NC_053035.1	Gnomon	CDS	274892115	274892825	+	0	LOC120972658	ATP synthase subunit alpha%2C chloroplastic-like	XP_040254066.1
NWVB01000007.1	11.31	0.2	2	NC_053035.1	Gnomon	CDS	274900560	274900802	-	0	LOC120976540	ATP synthase subunit 9%2C mitochondrial	XP_040259573.1
NWVB01000007.1	13.56	0.2	15	NC_053037.1	Gnomon	CDS	274942560	274942856	-	0	LOC109784071	metal transporter Nramp4 isoform X2	XP_020198262.1
NWVB01000007.1	11.94	0.2	1	NC_053037.1	Gnomon	CDS	274979488	274979566	-	0	LOC109784071	metal transporter Nramp4 isoform X2	XP_020198262.1
NWVB01000007.1	13.85	0.25	4	NC_053035.1	Gnomon	CDS	274982393	274983844	-	0	LOC109742041	uncharacterized protein LOC109742041	XP_020156715.1
NWVB01000007.1	13.12	0.21	4	NC_053040.1	Gnomon	CDS	275126475	275127153	+	0	LOC109750880	uncharacterized protein LOC109750880	XP_020165398.2
NWVB01000007.1	9.81	0.2	7	NC_053035.1	Gnomon	CDS	275219345	275219730	-	0	LOC109746279	homeobox protein BEL1 homolog	XP_020160993.1
NWVB01000007.1	10.2	0.2	13	NC_053035.1	Gnomon	CDS	275220531	275221223	-	0	LOC109746279	homeobox protein BEL1 homolog	XP_020160993.1
NWVB01000007.1	11.16	0.21	3	NC_053038.1	Gnomon	CDS	275269427	275269525	-	0	LOC109742527	uncharacterized protein LOC109742527	XP_020157208.1
NWVB01000007.1	12.57	0.21	3	NC_053035.1	Gnomon	CDS	275314521	275314734	-	0	LOC109746337	uncharacterized protein LOC109746337 isoform X2	XP_040250271.1
NWVB01000007.1	11.23	0.22	2	NC_053039.1	Gnomon	CDS	275476137	275476452	+	0	LOC109762795	WD repeat and HMG-box DNA-binding protein 1	XP_020177259.1
NWVB01000007.1	11.89	0.22	6	NC_053039.1	Gnomon	CDS	275480331	275480447	+	0	LOC109762795	WD repeat and HMG-box DNA-binding protein 1	XP_020177259.1
NWVB01000007.1	12.57	0.21	6	NC_053039.1	Gnomon	CDS	275559688	275559903	-	0	LOC109762794	DNA-directed RNA polymerase 1B%2C mitochondrial	XP_020177257.1
NWVB01000007.1	11.47	0.2	6	NC_053037.1	Gnomon	CDS	275656824	275657424	+	0	LOC109739474	NADP-specific glutamate dehydrogenase isoform X5	XP_040259823.1
NWVB01000007.1	13.29	0.21	6	NC_053041.1	Gnomon	CDS	276047797	276047928	-	1	LOC109766440	uncharacterized protein LOC109766440	XP_020180793.1
NWVB01000007.1	13.56	0.2	2	NC_053041.1	Gnomon	CDS	276051918	276052141	-	0	LOC109766440	uncharacterized protein LOC109766440	XP_020180793.1
NWVB01000007.1	13.56	0.2	1	NC_053037.1	Gnomon	CDS	276130904	276130911	+	0	LOC109776731	calcium-dependent protein kinase 2 isoform X2	XP_040259825.1
NWVB01000007.1	12.98	0.21	1	NC_053037.1	Gnomon	CDS	276140083	276140213	+	2	LOC109776731	calcium-dependent protein kinase 2 isoform X2	XP_040259825.1
NWVB01000007.1	13.56	0.2	10	NC_053040.1	Gnomon	CDS	276166779	276167633	+	0	LOC109775668	DNA repair protein XRCC3 homolog	XP_020189971.2
NWVB01000007.1	10.92	0.23	3	NC_053035.1	Gnomon	CDS	276180765	276181277	-	0	LOC109771513	uncharacterized protein LOC109771513	XP_020185797.1
NWVB01000007.1	12.47	0.2	16	NC_053041.1	Gnomon	CDS	276206915	276207178	+	0	LOC109766439	protein PROTON GRADIENT REGULATION 5%2C chloroplastic	XP_020180792.1
NWVB01000007.1	10.73	0.2	7	NC_053036.1	Gnomon	CDS	276307470	276307545	-	0	LOC120973968	vegetative cell wall protein gp1-like	XP_040256241.1
NWVB01000007.1	10.23	0.21	17	NC_053038.1	Gnomon	CDS	276359182	276359465	+	0	LOC109761599	Werner syndrome ATP-dependent helicase homolog	XP_020176005.1
NWVB01000007.1	11.87	0.2	4	NC_053037.1	Gnomon	CDS	276551105	276551424	+	0	LOC109738730	probable protein phosphatase 2C 5 isoform X1	XP_020153403.1
NWVB01000007.1	12.5	0.25	4	NC_053037.1	Gnomon	CDS	276581554	276582045	+	0	LOC120975763	anti-sigma-I factor RsgI-like	XP_040258400.1
NWVB01000007.1	9.31	0.2	10	NC_053041.1	Gnomon	CDS	276668353	276668473	-	1	LOC109749834	ubiquitin carboxyl-terminal hydrolase 19	XP_020164368.1
NWVB01000007.1	9.14	0.21	4	NC_053037.1	Gnomon	CDS	276675955	276676527	-	0	LOC120975764	uncharacterized protein LOC120975764	XP_040258401.1
NWVB01000007.1	11.81	0.21	15	NC_053036.1	Gnomon	CDS	276819307	276819507	+	0	LOC109769308	serine/threonine-protein kinase SRPK	XP_020183647.1
NWVB01000007.1	7.88	-0.46	102	NC_053035.1	Gnomon	CDS	276856778	276858179	+	0	LOC109777594	uncharacterized protein LOC109777594	XP_020191799.1
NWVB01000007.1	11.52	0.21	6	NC_053040.1	Gnomon	CDS	277002008	277002100	+	0	LOC109758406	probable magnesium transporter NIPA8 isoform X1	XP_020172845.1
NWVB01000007.1	12.47	0.2	4	NC_053039.1	Gnomon	CDS	277208123	277208212	+	0	LOC109773888	puromycin-sensitive aminopeptidase isoform X1	XP_040245873.1
NWVB01000007.1	10.93	0.21	7	NC_053036.1	Gnomon	CDS	277213539	277213791	+	0	LOC109738947	growth-regulating factor 11	XP_020153628.1
NWVB01000007.1	11.83	0.23	7	NC_053039.1	Gnomon	CDS	277230622	277230713	+	2	LOC109773890	protein ACTIVITY OF BC1 COMPLEX KINASE 7%2C chloroplastic	XP_020188210.1
NWVB01000007.1	10.63	0.2	6	NC_053035.1	Gnomon	CDS	277441458	277441880	-	0	LOC120972660	spidroin-2-like	XP_040254068.1
NWVB01000007.1	11.29	0.23	2	NC_053037.1	Gnomon	CDS	277456785	277457411	-	0	LOC109736946	uncharacterized protein LOC109736946	XP_020151749.1
NWVB01000007.1	12.25	-0.58	1	NC_053040.1	Gnomon	CDS	277474753	277474770	+	0	LOC120967022	uncharacterized protein LOC120967022	XP_040249548.1
NWVB01000007.1	12.33	0.2	2	NC_053038.1	Gnomon	CDS	277502088	277502617	-	0	LOC109763032	uncharacterized protein LOC109763032	XP_040243944.1
NWVB01000007.1	12	0.22	23	NC_053036.1	Gnomon	CDS	277522167	277522541	-	0	LOC120973969	serine/arginine repetitive matrix protein 1-like	XP_040256242.1
NWVB01000007.1	11.47	0.2	3	NC_053041.1	Gnomon	CDS	277608465	277608878	+	0	LOC109756810	homeobox protein Hox-A3-like	XP_020171235.1
NWVB01000007.1	11.87	0.2	2	NC_053038.1	Gnomon	CDS	277786924	277787898	-	0	LOC120962956	photosystem I P700 chlorophyll a apoprotein A2-like	XP_040243041.1
NWVB01000007.1	7.88	-0.46	130	NC_053041.1	Gnomon	CDS	277819358	277819507	+	0	LOC109763784	glutamyl-tRNA reductase-binding protein%2C chloroplastic	XP_020178234.1
NWVB01000007.1	10.73	0.2	3	NC_053035.1	Gnomon	CDS	277872956	277873237	-	0	LOC109781066	uncharacterized protein LOC109781066 isoform X2	XP_020195237.1
NWVB01000007.1	12.47	0.2	3	NC_053037.1	Gnomon	CDS	278001599	278002042	+	0	LOC109776907	protein FAR1-RELATED SEQUENCE 5-like	XP_020191159.1
NWVB01000007.1	10.41	0.23	3	NC_053038.1	Gnomon	CDS	278075377	278075493	+	0	LOC109763028	tropomyosin alpha-1 chain-like	XP_020177492.1
NWVB01000007.1	11.48	0.22	1	NC_053035.1	Gnomon	CDS	278114257	278114289	-	0	LOC109781069	3-hydroxyisobutyryl-CoA hydrolase 1	XP_020195241.1
NWVB01000007.1	11.47	0.2	14	NC_053036.1	Gnomon	CDS	278158032	278158217	-	0	LOC109757897	myb-related transcription factor%2C partner of profilin-like	XP_020172331.1
NWVB01000007.1	12.47	0.2	3	NC_053036.1	Gnomon	CDS	278174801	278175084	-	0	LOC109757896	uncharacterized protein LOC109757896	XP_020172330.1
NWVB01000007.1	10.4	0.2	3	NC_053035.1	Gnomon	CDS	278265543	278266239	-	0	LOC109781070	AT-hook motif nuclear-localized protein 10	XP_020195242.1
NWVB01000007.1	12.31	0.22	11	NC_053040.1	Gnomon	CDS	278278279	278278393	+	0	LOC120967024	uncharacterized protein K02A2.6-like	XP_040249549.1
NWVB01000007.1	11.54	0.2	3	NC_053041.1	Gnomon	CDS	278467360	278467379	+	0	LOC120968451	uncharacterized protein LOC120968451 isoform X2	XP_040251189.1
NWVB01000007.1	13.2	0.24	4	NC_053039.1	Gnomon	CDS	278484247	278484786	+	0	LOC109773899	glycine-rich cell wall structural protein-like	XP_020188218.1
NWVB01000007.1	11.86	0.2	1	NC_053039.1	Gnomon	CDS	278499819	278499824	-	0	LOC109773901	LOW QUALITY PROTEIN: ribosomal L1 domain-containing protein 1-like	XP_040245553.1
NWVB01000007.1	12.47	0.2	1	NC_053036.1	Gnomon	CDS	278677185	278677622	+	0	LOC109757884	uncharacterized protein LOC109757884 isoform X1	XP_020172321.2
NWVB01000007.1	14.17	0.23	1	NC_053036.1	Gnomon	CDS	278731979	278732950	+	0	LOC120973303	uncharacterized protein LOC120973303	XP_040254743.1
NWVB01000007.1	10.38	0.23	2	NC_053036.1	Gnomon	CDS	278749597	278749689	-	0	LOC109757898	probable polyribonucleotide nucleotidyltransferase 1%2C chloroplastic	XP_020172332.1
NWVB01000007.1	11.07	0.2	14	NC_053036.1	Gnomon	CDS	278949458	278949537	-	0	LOC109757891	basic proline-rich protein-like	XP_020172326.2
NWVB01000007.1	12.31	0.22	5	NC_053037.1	Gnomon	CDS	278984010	278984112	-	1	LOC109756795	uncharacterized protein LOC109756795	XP_020171219.1
NWVB01000007.1	11.15	0.24	4	NC_053037.1	Gnomon	CDS	278999577	278999876	-	0	LOC109756795	uncharacterized protein LOC109756795	XP_020171219.1
NWVB01000007.1	12.47	0.2	5	NC_053035.1	Gnomon	CDS	279033737	279034302	+	0	LOC109764922	zinc finger MYM-type protein 1-like	XP_020179292.2
NWVB01000007.1	11.5	0.2	4	NC_053039.1	Gnomon	CDS	279118394	279118471	+	0	LOC109773902	uncharacterized protein LOC109773902	XP_020188219.1
NWVB01000007.1	13.56	0.2	13	NC_053041.1	Gnomon	CDS	279143978	279144538	+	0	LOC109787067	uncharacterized protein LOC109787067	XP_020201214.1
NWVB01000007.1	11.5	0.2	9	NC_053037.1	Gnomon	CDS	279152827	279153441	+	0	LOC109757326	uncharacterized protein DKFZp434B061-like	XP_020171740.2
NWVB01000007.1	12.76	0.24	2	NC_053039.1	Gnomon	CDS	279193776	279193794	+	0	LOC109773894	acetyl-CoA acetyltransferase%2C cytosolic 1	XP_020188214.1
NWVB01000007.1	13.23	0.21	2	NC_053035.1	Gnomon	CDS	279240552	279240941	-	0	LOC120972661	eukaryotic translation initiation factor 3 subunit A-like	XP_040254069.1
NWVB01000007.1	10.9	0.21	14	NC_053035.1	Gnomon	CDS	279448600	279448941	+	0	LOC109781145	uncharacterized sugar kinase slr0537	XP_020195340.1
NWVB01000007.1	11.68	0.2	14	NC_053035.1	Gnomon	CDS	279450358	279450566	+	0	LOC109781145	uncharacterized sugar kinase slr0537	XP_020195340.1
NWVB01000007.1	12.01	0.23	19	NC_053038.1	Gnomon	CDS	279501280	279501390	+	0	LOC120963389	tropomyosin-like	XP_040243945.1
NWVB01000007.1	11.08	0.25	10	NC_053036.1	Gnomon	CDS	279523407	279524243	+	0	LOC109775968	uncharacterized protein LOC109775968	XP_020190259.1
NWVB01000007.1	11.5	0.2	67	NC_053041.1	Gnomon	CDS	279552741	279552778	+	2	LOC109777898	uncharacterized protein LOC109777898 isoform X4	XP_040252551.1
NWVB01000007.1	11.87	0.2	12	NC_053035.1	Gnomon	CDS	279562339	279562759	-	0	LOC120968000	uncharacterized protein LOC120968000 isoform X2	XP_040250287.1
NWVB01000007.1	11.83	-0.21	4	NC_053035.1	Gnomon	CDS	279577602	279577748	-	0	LOC109737534	translation initiation factor IF-2	XP_020152256.1
NWVB01000007.1	12.47	0.2	8	NC_053035.1	Gnomon	CDS	279581781	279582317	-	0	LOC109737534	translation initiation factor IF-2	XP_020152256.1
NWVB01000007.1	9.32	0.2	10	NC_053041.1	Gnomon	CDS	279710900	279711208	-	0	LOC109772614	proline-rich protein 36-like	XP_040251815.1
NWVB01000007.1	10.47	0.2	17	NC_053039.1	Gnomon	CDS	279728396	279729919	-	0	LOC109773895	uncharacterized protein LOC109773895	XP_020188215.1
NWVB01000007.1	11.07	0.2	52	NC_053041.1	Gnomon	CDS	279748456	279748623	+	0	LOC109756496	uncharacterized protein LOC109756496	XP_020170918.1
NWVB01000007.1	10.12	0.21	3	NC_053041.1	Gnomon	CDS	279754598	279754896	+	0	LOC109756494	uncharacterized protein LOC109756494	XP_020170916.1
NWVB01000007.1	12.1	0.2	4	NC_053037.1	Gnomon	CDS	279772394	279772915	-	0	LOC109770594	pistil-specific extensin-like protein	XP_020184898.1
NWVB01000007.1	11.31	0.2	9	NC_053037.1	Gnomon	CDS	279782794	279782877	+	0	LOC109770602	PITH domain-containing protein 1	XP_020184907.1
NWVB01000007.1	10.51	0.23	2	NC_053037.1	Gnomon	CDS	279791435	279791543	+	1	LOC109770602	PITH domain-containing protein 1	XP_020184907.1
NWVB01000007.1	13.56	0.2	5	NC_053038.1	Gnomon	CDS	279816089	279816288	+	0	LOC109777396	uncharacterized protein CG45076-like	XP_020191625.1
NWVB01000007.1	10.47	0.2	28	NC_053041.1	Gnomon	CDS	279880727	279880760	-	0	LOC109756498	uncharacterized protein LOC109756498 isoform X2	XP_040252563.1
NWVB01000007.1	11.85	0.22	3	NC_053037.1	Gnomon	CDS	280001521	280001780	+	0	LOC109774271	uncharacterized protein LOC109774271	XP_020188583.1
NWVB01000007.1	11.31	0.2	10	NC_053036.1	Gnomon	CDS	280047999	280048385	+	0	LOC109739577	vegetative cell wall protein gp1-like	XP_020154247.2
NWVB01000007.1	9.87	0.22	5	NC_053036.1	Gnomon	CDS	280104557	280104688	-	1	LOC109739548	LOW QUALITY PROTEIN: AUGMIN subunit 3	XP_020154219.1
NWVB01000007.1	13.41	0.21	4	NC_053036.1	Gnomon	CDS	280111873	280111912	-	0	LOC109739548	LOW QUALITY PROTEIN: AUGMIN subunit 3	XP_020154219.1
NWVB01000007.1	11.5	0.2	1	NC_053036.1	Gnomon	CDS	280123640	280123729	-	0	LOC109739548	LOW QUALITY PROTEIN: AUGMIN subunit 3	XP_020154219.1
NWVB01000007.1	11.87	0.2	1	NC_053036.1	Gnomon	CDS	280150101	280150483	+	0	LOC120973972	translation initiation factor IF-2-like	XP_040256244.1
NWVB01000007.1	12.31	0.22	2	NC_053039.1	Gnomon	CDS	280163545	280163599	-	0	LOC109783506	phosphatidylinositol/phosphatidylcholine transfer protein SFH9	XP_020197696.1
NWVB01000007.1	15.17	-0.63	1	NC_053039.1	Gnomon	CDS	280233886	280234401	-	0	LOC109783504	uncharacterized protein LOC109783504	XP_020197694.1
NWVB01000007.1	11.5	0.2	4	NC_053036.1	Gnomon	CDS	280285874	280286046	+	0	LOC120973973	uncharacterized protein LOC120973973	XP_040256245.1
NWVB01000007.1	11.87	0.2	42	NC_053036.1	Gnomon	CDS	280293394	280293470	+	1	LOC120973973	uncharacterized protein LOC120973973	XP_040256245.1
NWVB01000007.1	11.86	0.2	10	NC_053040.1	Gnomon	CDS	280303489	280303502	-	0	LOC109757661	small nuclear ribonucleoprotein SmD1a isoform X1	XP_020172071.1
NWVB01000007.1	11.86	0.2	5	NC_053038.1	Gnomon	CDS	280314980	280315295	+	0	LOC109737862	protein FAR1-RELATED SEQUENCE 5-like	XP_020152578.1
NWVB01000007.1	10.43	0.21	17	NC_053035.1	Gnomon	CDS	280335484	280336434	-	0	LOC109733525	mitochondrial carnitine/acylcarnitine carrier-like protein	XP_020148337.1
NWVB01000007.1	10.16	0.2	2	NC_053035.1	Gnomon	CDS	280346990	280347580	+	0	LOC120972662	protein argonaute 2-like	XP_040254070.1
NWVB01000007.1	12.47	0.2	9	NC_053039.1	Gnomon	CDS	280400969	280401427	+	0	LOC109732204	paraneoplastic antigen Ma6E-like	XP_020146990.1
NWVB01000007.1	12.47	0.2	8	NC_053037.1	Gnomon	CDS	280430912	280430987	+	0	LOC109783608	uncharacterized protein LOC109783608	XP_020152015.1
NWVB01000007.1	11.5	0.2	1	NC_053039.1	Gnomon	CDS	280489222	280489775	-	2	LOC120964746	vegetative cell wall protein gp1-like	XP_040245554.1
NWVB01000007.1	12.44	0.2	1	NC_053039.1	Gnomon	CDS	280490836	280491051	-	0	LOC120964746	vegetative cell wall protein gp1-like	XP_040245554.1
NWVB01000007.1	12.31	0.22	8	NC_053039.1	Gnomon	CDS	280568745	280569598	-	0	LOC109732205	serine/threonine-protein kinase D6PK	XP_020146991.1
NWVB01000007.1	13.56	0.2	4	NC_053039.1	Gnomon	CDS	280575290	280575409	-	0	LOC109732206	40S ribosomal protein S19	XP_020146992.1
NWVB01000007.1	12.26	0.26	1	NC_053035.1	Gnomon	CDS	280805906	280806037	+	0	LOC109779416	zinc finger CCCH domain-containing protein 15 homolog	XP_020193624.1
NWVB01000007.1	13.13	0.23	7	NC_053035.1	Gnomon	CDS	280813472	280813606	+	0	LOC109779416	zinc finger CCCH domain-containing protein 15 homolog	XP_020193624.1
NWVB01000007.1	11.87	0.2	3	NC_053036.1	Gnomon	CDS	280886027	280886284	+	0	LOC120973310	calcium-dependent protein kinase 18 isoform X5	XP_040254752.1
NWVB01000007.1	13.56	0.2	13	NC_053036.1	Gnomon	CDS	280903591	280903702	+	1	LOC120973310	calcium-dependent protein kinase 18 isoform X5	XP_040254752.1
NWVB01000007.1	10.91	0.21	3	NC_053036.1	Gnomon	CDS	280921489	280921615	+	0	LOC120973310	calcium-dependent protein kinase 18 isoform X5	XP_040254752.1
NWVB01000007.1	11.86	0.2	1	NC_053036.1	Gnomon	CDS	280933655	280933717	+	0	LOC120973310	calcium-dependent protein kinase 18 isoform X4	XP_040254751.1
NWVB01000007.1	12.47	0.2	3	NC_053036.1	Gnomon	CDS	280947604	280947735	+	0	LOC120973310	calcium-dependent protein kinase 18 isoform X4	XP_040254751.1
NWVB01000007.1	11.92	0.22	2	NC_053037.1	Gnomon	CDS	280960199	280960283	+	1	LOC109757362	pentatricopeptide repeat-containing protein At1g10910%2C chloroplastic	XP_040259827.1
NWVB01000007.1	11.5	0.2	2	NC_053039.1	Gnomon	CDS	280992929	280993560	+	2	LOC109749945	uncharacterized protein LOC109749945	XP_020164467.1
NWVB01000007.1	13.83	0.2	1	NC_053035.1	Gnomon	CDS	281003794	281005359	-	0	LOC109779415	60S ribosomal export protein NMD3	XP_020193623.1
NWVB01000007.1	11.68	0.2	5	NC_053035.1	Gnomon	CDS	281014185	281014441	-	0	LOC109779414	protein DGS1%2C mitochondrial	XP_020193621.1
NWVB01000007.1	11.68	0.2	2	NC_053039.1	Gnomon	CDS	281155366	281155440	+	0	LOC109749947	uncharacterized protein LOC109749947	XP_020164470.1
NWVB01000007.1	13.56	0.2	3	NC_053035.1	Gnomon	CDS	281183158	281183924	+	0	LOC109756457	atherin-like	XP_020170878.1
NWVB01000007.1	12.47	0.2	2	NC_053038.1	Gnomon	CDS	281200937	281202339	+	2	LOC109781789	protein FAR1-RELATED SEQUENCE 5-like	XP_020195981.1
NWVB01000007.1	12.22	0.25	3	NC_053036.1	Gnomon	CDS	281258800	281258881	+	0	LOC109733174	tropomyosin alpha-3 chain-like	XP_020147955.1
NWVB01000007.1	12.94	0.21	41	NC_053036.1	Gnomon	CDS	281260373	281260471	+	2	LOC109733174	tropomyosin alpha-3 chain-like	XP_020147955.1
NWVB01000007.1	11.94	0.2	24	NC_053041.1	Gnomon	CDS	281325874	281325941	-	0	LOC109759637	testis-specific gene A8 protein-like	XP_020174052.1
NWVB01000007.1	12.47	0.2	10	NC_053037.1	Gnomon	CDS	281382948	281383265	+	0	LOC120975767	uncharacterized protein LOC120975767	XP_040258404.1
NWVB01000007.1	11.94	0.2	4	NC_053035.1	Gnomon	CDS	281404534	281404704	-	0	LOC109750779	armadillo repeat-containing protein 7	XP_040259673.1
NWVB01000007.1	12.47	0.2	5	NC_053035.1	Gnomon	CDS	281411852	281411923	-	0	LOC109750779	armadillo repeat-containing protein 7	XP_040259673.1
NWVB01000007.1	13.56	0.2	16	NC_053035.1	Gnomon	CDS	281423003	281423851	-	0	LOC109750805	replication factor C subunit 5	XP_020165342.1
NWVB01000007.1	12.44	0.23	2	NC_053037.1	Gnomon	CDS	281473745	281474233	+	0	LOC120975767	uncharacterized protein LOC120975767	XP_040258404.1
NWVB01000007.1	11.07	0.24	5	NC_053038.1	Gnomon	CDS	281492091	281492102	+	0	LOC109781790	uncharacterized protein LOC109781790 isoform X2	XP_040243043.1
NWVB01000007.1	10.2	0.2	5	NC_053036.1	Gnomon	CDS	281523849	281523896	-	0	LOC109733160	uncharacterized protein LOC109733160	XP_020147936.1
NWVB01000007.1	11.31	0.2	1	NC_053035.1	Gnomon	CDS	281560996	281562525	+	0	LOC120976602	ATP synthase subunit alpha%2C mitochondrial	XP_040259684.1
NWVB01000007.1	13.56	0.2	21	NC_053035.1	Gnomon	CDS	281572179	281573225	-	0	LOC120976605	NADH-ubiquinone oxidoreductase chain 6-like	XP_040259688.1
NWVB01000007.1	10.09	0.22	4	NC_053040.1	Gnomon	CDS	281598567	281598669	-	0	LOC109757660	uncharacterized protein LOC109757660 isoform X3	XP_040248413.1
NWVB01000007.1	11.5	0.2	16	NC_053039.1	Gnomon	CDS	281627013	281628308	-	0	LOC109782320	uncharacterized protein LOC109782320	XP_020196515.1
NWVB01000007.1	12.94	0.21	26	NC_053041.1	Gnomon	CDS	281800198	281800392	+	0	LOC109764852	mediator of RNA polymerase II transcription subunit 15a	XP_020179226.1
NWVB01000007.1	10.83	0.22	8	NC_053038.1	Gnomon	CDS	281930944	281931303	+	0	LOC109779314	protein FAR-RED IMPAIRED RESPONSE 1-like	XP_020193505.1
NWVB01000007.1	11.44	0.2	7	NC_053039.1	Gnomon	CDS	282172215	282172388	+	0	LOC109780791	uncharacterized protein LOC109780791	XP_020194961.1
NWVB01000007.1	11.87	0.2	1	NC_053037.1	Gnomon	CDS	282188975	282189226	-	0	LOC109778801	protein transport protein Sec61 subunit beta	XP_020192976.1
NWVB01000007.1	11.87	0.2	11	NC_053039.1	Gnomon	CDS	282223330	282224583	+	0	LOC109780788	uncharacterized protein LOC109780788	XP_020194958.1
NWVB01000007.1	11.94	0.2	5	NC_053036.1	Gnomon	CDS	282272724	282273644	-	0	LOC120973975	proline-rich protein 36-like	XP_040256247.1
NWVB01000007.1	12.47	0.2	2	NC_053035.1	Gnomon	CDS	282345695	282346138	-	0	LOC109750790	chromosome partition protein Smc-like	XP_020165330.2
NWVB01000007.1	11.31	0.2	2	NC_053036.1	Gnomon	CDS	282356700	282356901	-	0	LOC109733172	LOW QUALITY PROTEIN: pentatricopeptide repeat-containing protein At5g03800-like	XP_040256249.1
NWVB01000007.1	11.28	0.22	11	NC_053035.1	Gnomon	CDS	282361791	282362090	+	0	LOC109750791	ubiquitin carboxyl-terminal hydrolase 36	XP_040259694.1
NWVB01000007.1	12.06	0.22	3	NC_053035.1	Gnomon	CDS	282370960	282371031	-	0	LOC109750794	probable ADP-ribosylation factor GTPase-activating protein AGD8 isoform X2	XP_020165334.1
NWVB01000007.1	12.47	0.2	4	NC_053038.1	Gnomon	CDS	282403242	282403264	+	0	LOC120962500	uncharacterized protein LOC120962500	XP_040242176.1
NWVB01000007.1	15.2	-0.24	15	NC_053037.1	Gnomon	CDS	282477510	282478031	+	0	LOC109736980	uncharacterized protein LOC109736980	XP_020151787.1
NWVB01000007.1	11.5	0.2	9	NC_053037.1	Gnomon	CDS	282483027	282483201	+	0	LOC109736979	uncharacterized protein At5g01610-like	XP_020151785.1
NWVB01000007.1	10.85	0.24	1	NC_053036.1	Gnomon	CDS	282519853	282519924	+	0	LOC109733170	predicted GPI-anchored protein 58	XP_020147952.1
NWVB01000007.1	11.47	0.2	6	NC_053036.1	Gnomon	CDS	282559880	282559988	-	1	LOC109733158	splicing factor 3B subunit 3 isoform X2	XP_020147932.1
NWVB01000007.1	12.47	0.2	1	NC_053036.1	Gnomon	CDS	282565264	282565574	-	0	LOC109733158	splicing factor 3B subunit 3 isoform X2	XP_020147932.1
NWVB01000007.1	11.68	0.2	3	NC_053035.1	Gnomon	CDS	282572289	282572915	+	0	LOC109750803	LOW QUALITY PROTEIN: FBD-associated F-box protein At5g56370-like	XP_020165340.2
NWVB01000007.1	11.92	0.22	1	NC_053039.1	Gnomon	CDS	282659468	282659890	-	0	LOC109780793	BTB/POZ domain-containing protein At5g47800 isoform X1	XP_040245939.1
NWVB01000007.1	11.5	0.21	11	NC_053039.1	Gnomon	CDS	282662801	282662859	-	0	LOC109780793	BTB/POZ domain-containing protein At5g47800 isoform X1	XP_040245939.1
NWVB01000007.1	9.83	0.2	2	NC_053041.1	Gnomon	CDS	282745797	282746419	-	0	LOC109779696	extensin-like	XP_020193927.1
NWVB01000007.1	11.29	0.22	19	NC_053035.1	Gnomon	CDS	282884006	282886093	+	0	LOC109750771	transcription factor MYC2	XP_020165313.1
NWVB01000007.1	13.2	-0.21	15	NC_053035.1	Gnomon	CDS	282941564	282941643	+	0	LOC109750793	translation initiation factor IF-2-like	XP_020165333.1
NWVB01000007.1	11.5	0.2	1	NC_053035.1	Gnomon	CDS	282950460	282950536	+	2	LOC109750793	translation initiation factor IF-2-like	XP_020165333.1
NWVB01000007.1	13.56	0.2	29	NC_053037.1	Gnomon	CDS	282978328	282978332	+	0	LOC109739069	GDSL esterase/lipase ACHE isoform X1	XP_040259829.1
NWVB01000007.1	10.58	0.2	9	NC_053037.1	Gnomon	CDS	282981512	282981610	+	0	LOC109739069	GDSL esterase/lipase ACHE isoform X1	XP_040259829.1
NWVB01000007.1	12.45	0.21	19	NC_053039.1	Gnomon	CDS	283043415	283043963	-	0	LOC109741575	SKP1-like protein 13	XP_020156253.1
NWVB01000007.1	10.96	0.22	2	NC_053035.1	Gnomon	CDS	283148435	283148881	-	0	LOC109750804	dnaJ homolog subfamily C GRV2	XP_020165341.1
NWVB01000007.1	13.56	0.2	3	NC_053035.1	Gnomon	CDS	283158931	283159164	-	0	LOC109750804	dnaJ homolog subfamily C GRV2	XP_020165341.1
NWVB01000007.1	11.5	0.2	2	NC_053035.1	Gnomon	CDS	283160120	283160557	-	0	LOC109750804	dnaJ homolog subfamily C GRV2	XP_020165341.1
NWVB01000007.1	11.47	0.2	10	NC_053037.1	Gnomon	CDS	283171034	283171367	-	0	LOC109786861	uncharacterized protein LOC109786861 isoform X1	XP_020201013.2
NWVB01000007.1	13.56	0.2	6	NC_053037.1	Gnomon	CDS	283300923	283301543	-	0	LOC109775466	uncharacterized mitochondrial protein AtMg00810-like	XP_020189802.1
NWVB01000007.1	10.99	0.24	21	NC_053039.1	Gnomon	CDS	283331412	283332041	-	0	LOC109741571	NDR1/HIN1-like protein 6	XP_020156250.1
NWVB01000007.1	13.04	0.25	2	NC_053037.1	Gnomon	CDS	283379398	283379558	-	2	LOC109769744	egalitarian protein homolog	XP_020184056.1
NWVB01000007.1	11.31	0.2	12	NC_053037.1	Gnomon	CDS	283380260	283380305	-	0	LOC109769744	egalitarian protein homolog	XP_020184056.1
NWVB01000007.1	13.56	0.2	3	NC_053041.1	Gnomon	CDS	283399403	283399689	-	0	LOC109779697	vegetative cell wall protein gp1-like	XP_020193928.1
NWVB01000007.1	10.77	0.21	1	NC_053037.1	Gnomon	CDS	283402860	283403222	-	0	LOC109769745	uncharacterized protein LOC109769745	XP_020184057.1
NWVB01000007.1	11.31	0.2	1	NC_053038.1	Gnomon	CDS	283414313	283414420	+	0	LOC120963391	uncharacterized protein LOC120963391	XP_040243947.1
NWVB01000007.1	9.59	-0.51	6	NC_053037.1	Gnomon	CDS	283481461	283481536	+	0	LOC109739495	casein kinase 1-like protein 2 isoform X2	XP_020154172.1
NWVB01000007.1	9.7	-0.58	4	NC_053039.1	Gnomon	CDS	283515866	283515874	-	0	LOC109767473	disease resistance protein RGA5	XP_020181819.1
NWVB01000007.1	9.22	0.2	9	NC_053038.1	Gnomon	CDS	283604245	283605792	-	0	LOC109779643	uncharacterized protein DKFZp434B061-like	XP_040243948.1
NWVB01000007.1	10.59	0.2	7	NC_053039.1	Gnomon	CDS	283689147	283689611	-	0	LOC120964748	uncharacterized protein LOC120964748	XP_040245557.1
NWVB01000007.1	10.49	0.22	3	NC_053040.1	Gnomon	CDS	283718992	283719354	-	0	LOC120967030	uncharacterized protein LOC120967030	XP_040249554.1
NWVB01000007.1	12.31	0.22	4	NC_053039.1	Gnomon	CDS	283757899	283758248	+	0	LOC109767466	glucan endo-1%2C3-beta-glucosidase 5	XP_020181812.1
NWVB01000007.1	11.8	0.21	1	NC_053035.1	Gnomon	CDS	283864464	283864627	+	0	LOC120976615	uncharacterized protein LOC120976615	XP_040259707.1
NWVB01000007.1	13.56	0.2	1	NC_053037.1	Gnomon	CDS	283880119	283880127	-	0	LOC109751802	proline-rich receptor-like protein kinase PERK2	XP_020166279.1
NWVB01000007.1	11.5	0.2	5	NC_053037.1	Gnomon	CDS	283904298	283904311	+	0	LOC109751805	uncharacterized protein LOC109751805	XP_040258410.1
NWVB01000007.1	12.18	0.2	1	NC_053039.1	Gnomon	CDS	283953085	283953294	+	0	LOC109767471	endoglucanase 4	XP_020181816.1
NWVB01000007.1	13.56	0.2	12	NC_053039.1	Gnomon	CDS	283976726	283976912	-	0	LOC109767464	spermine synthase	XP_020181811.1
NWVB01000007.1	11.68	0.2	6	NC_053036.1	Gnomon	CDS	284008546	284008947	-	0	LOC109758493	uncharacterized protein LOC109758493	XP_020172942.1
NWVB01000007.1	10.79	0.22	4	NC_053037.1	Gnomon	CDS	284024674	284025957	+	0	LOC109761892	carbamoyl-phosphate synthase large chain%2C chloroplastic	XP_020176289.1
NWVB01000007.1	13.56	0.2	10	NC_053037.1	Gnomon	CDS	284044591	284045021	-	0	LOC109761891	IQ domain-containing protein IQM1	XP_020176288.1
NWVB01000007.1	10.65	0.22	1	NC_053037.1	Gnomon	CDS	284052484	284052933	-	0	LOC120975772	spidroin-1-like	XP_040258411.1
NWVB01000007.1	11.9	0.24	20	NC_053038.1	Gnomon	CDS	284075702	284075728	+	0	LOC109779644	spidroin-1-like	XP_040243949.1
NWVB01000007.1	10.79	0.21	3	NC_053038.1	Gnomon	CDS	284080674	284081138	+	0	LOC109779644	spidroin-1-like	XP_040243949.1
NWVB01000007.1	12.08	0.22	4	NC_053039.1	Gnomon	CDS	284111701	284111947	+	0	LOC109775828	enoyl-[acyl-carrier-protein] reductase [NADH] 2%2C chloroplastic	XP_020190116.1
NWVB01000007.1	14.38	-0.63	6	NC_053037.1	Gnomon	CDS	284125114	284126791	+	0	LOC109761894	uncharacterized protein LOC109761894 isoform X2	XP_040259832.1
NWVB01000007.1	11.46	0.21	1	NC_053037.1	Gnomon	CDS	284131572	284131652	-	0	LOC109761893	uncharacterized protein LOC109761893	XP_020176290.1
NWVB01000007.1	11.63	0.26	1	NC_053039.1	Gnomon	CDS	284160956	284161771	+	0	LOC109731822	uncharacterized protein LOC109731822	XP_020146584.1
NWVB01000007.1	11.94	0.2	5	NC_053037.1	Gnomon	CDS	284226147	284226314	+	0	LOC109761897	mitochondrial carrier protein CoAc1 isoform X1	XP_020176293.1
NWVB01000007.1	10.56	0.21	1	NC_053039.1	Gnomon	CDS	284263617	284263877	+	0	LOC109731824	protein ENHANCED DISEASE RESISTANCE 2-like	XP_020146585.1
NWVB01000007.1	13.56	0.2	1	NC_053039.1	Gnomon	CDS	284272519	284272553	+	2	LOC109731824	protein ENHANCED DISEASE RESISTANCE 2-like	XP_020146585.1
NWVB01000007.1	11.87	0.2	4	NC_053035.1	Gnomon	CDS	284282864	284283435	+	0	LOC109782881	probable plastid-lipid-associated protein 3%2C chloroplastic	XP_020197095.1
NWVB01000007.1	12.31	0.22	14	NC_053039.1	Gnomon	CDS	284594122	284594228	+	0	LOC109731828	alpha-galactosidase isoform X7	XP_020146592.1
NWVB01000007.1	11.78	0.21	7	NC_053037.1	Gnomon	CDS	284610918	284611017	+	2	LOC109770027	uncharacterized protein LOC109770027 isoform X2	XP_040259835.1
NWVB01000007.1	12.31	0.22	2	NC_053039.1	Gnomon	CDS	284659387	284659558	-	2	LOC109731829	RCC1 domain-containing protein RUG3%2C mitochondrial	XP_020146593.1
NWVB01000007.1	12.81	0.21	1	NC_053039.1	Gnomon	CDS	284677572	284678237	+	0	LOC109731820	uncharacterized protein LOC109731820	XP_020146582.1
NWVB01000007.1	12.08	0.23	1	NC_053037.1	Gnomon	CDS	284699634	284699814	+	0	LOC109770029	protein indeterminate-domain 7	XP_020184321.1
NWVB01000007.1	11.44	0.2	4	NC_053037.1	Gnomon	CDS	284701125	284701968	+	1	LOC109770029	protein indeterminate-domain 7	XP_020184321.1
NWVB01000007.1	10.81	0.24	1	NC_053035.1	Gnomon	CDS	284727401	284727997	+	0	LOC109751094	probable calcium-binding protein CML11	XP_020165589.1
NWVB01000007.1	11.88	-0.59	6	NC_053039.1	Gnomon	CDS	284760186	284760259	+	2	LOC109731830	rhodanese-like domain-containing protein 9%2C chloroplastic	XP_020146594.1
NWVB01000007.1	11.19	0.23	2	NC_053039.1	Gnomon	CDS	284850171	284850305	+	0	LOC109731834	uncharacterized protein YMR315W	XP_020146597.1
NWVB01000007.1	11.5	0.2	4	NC_053036.1	Gnomon	CDS	284883461	284884323	+	0	LOC109763574	AT-rich interactive domain-containing protein 6	XP_020178011.1
NWVB01000007.1	11.5	0.2	51	NC_053041.1	Gnomon	CDS	284953048	284953233	-	0	LOC109743612	uncharacterized protein LOC109743612 isoform X2	XP_020158292.1
NWVB01000007.1	12.94	0.21	1	NC_053038.1	Gnomon	CDS	284965177	284965279	+	0	LOC120963393	NAC domain-containing protein 75-like	XP_040243950.1
NWVB01000007.1	12.08	0.23	1	NC_053037.1	Gnomon	CDS	285009006	285009170	-	1	LOC109770033	calumenin	XP_020184324.1
NWVB01000007.1	13.56	0.2	1	NC_053035.1	Gnomon	CDS	285031510	285032114	-	0	LOC109780991	uncharacterized protein LOC109780991	XP_020195161.1
NWVB01000007.1	10.2	0.2	62	NC_053038.1	Gnomon	CDS	285075572	285076327	-	0	LOC109785590	proline-rich receptor-like protein kinase PERK8	XP_020199771.1
NWVB01000007.1	11.44	0.2	1	NC_053038.1	Gnomon	CDS	285213107	285213201	-	0	LOC120962965	uncharacterized protein LOC120962965	XP_040243051.1
NWVB01000007.1	10.28	0.22	2	NC_053036.1	Gnomon	CDS	285235200	285235235	-	0	LOC109763575	early nodulin-20-like	XP_020178012.1
NWVB01000007.1	12.47	0.2	23	NC_053038.1	Gnomon	CDS	285326247	285326378	-	0	LOC109748131	phospholipase A1-II 6 isoform X2	XP_040243062.1
NWVB01000007.1	11.5	0.2	2	NC_053039.1	Gnomon	CDS	285332069	285332296	+	0	LOC109776646	transcription factor TGAL7	XP_020190892.1
NWVB01000007.1	12.18	0.22	3	NC_053037.1	Gnomon	CDS	285347270	285347324	-	1	LOC120976686	uncharacterized protein LOC120976686	XP_040259838.1
NWVB01000007.1	11.87	0.2	1	NC_053037.1	Gnomon	CDS	285352429	285352625	-	0	LOC120976686	uncharacterized protein LOC120976686	XP_040259838.1
NWVB01000007.1	11.62	0.22	3	NC_053037.1	Gnomon	CDS	285388345	285389109	+	0	LOC120975709	protein LATERAL ORGAN BOUNDARIES-like	XP_040258337.1
NWVB01000007.1	11.53	0.21	2	NC_053038.1	Gnomon	CDS	285412010	285412337	+	0	LOC120962502	protein FAR1-RELATED SEQUENCE 5-like isoform X1	XP_040242177.1
NWVB01000007.1	14.42	-0.22	8	NC_053039.1	Gnomon	CDS	285421954	285422016	+	0	LOC109766704	LOW QUALITY PROTEIN: dirigent protein 2	XP_020181074.1
NWVB01000007.1	13.56	0.2	1	NC_053039.1	Gnomon	CDS	285524033	285524288	+	0	LOC109754713	uncharacterized protein LOC109754713	XP_020169208.1
NWVB01000007.1	12.41	0.22	9	NC_053041.1	Gnomon	CDS	285559621	285559776	-	0	LOC109748712	uncharacterized membrane protein At1g16860	XP_020163318.1
NWVB01000007.1	11.5	0.2	5	NC_053040.1	Gnomon	CDS	285586711	285586763	+	0	LOC109781439	probable bifunctional riboflavin biosynthesis protein RIBA 2%2C chloroplastic	XP_020195630.1
NWVB01000007.1	11.33	0.2	3	NC_053038.1	Gnomon	CDS	285636673	285636975	-	0	LOC109759825	proline-rich receptor-like protein kinase PERK9	XP_040243951.1
NWVB01000007.1	12.82	0.23	2	NC_053035.1	Gnomon	CDS	285660097	285660205	+	1	LOC109780386	uncharacterized protein LOC109780386	XP_020194562.1
NWVB01000007.1	13.56	0.2	6	NC_053040.1	Gnomon	CDS	285802541	285802837	-	0	LOC120965835	uncharacterized protein LOC120965835	XP_040247327.1
NWVB01000007.1	13.56	0.2	3	NC_053040.1	Gnomon	CDS	285860550	285860867	-	0	LOC109781438	uncharacterized protein LOC109781438	XP_020195627.1
NWVB01000007.1	13.56	0.2	4	NC_053039.1	Gnomon	CDS	285887024	285887280	-	0	LOC109754691	uncharacterized protein LOC109754691	XP_020169188.1
NWVB01000007.1	11.5	0.2	13	NC_053037.1	Gnomon	CDS	285895194	285895220	+	0	LOC109750524	ATP-dependent zinc metalloprotease FTSH 5%2C mitochondrial	XP_020165074.1
NWVB01000007.1	10.47	0.2	2	NC_053035.1	Gnomon	CDS	285948442	285948960	-	0	LOC109771896	TOM1-like protein 1	XP_020186175.1
NWVB01000007.1	11.52	0.21	1	NC_053040.1	Gnomon	CDS	286013039	286013124	-	0	LOC109781444	serine/threonine-protein kinase Nek6	XP_020195636.1
NWVB01000007.1	11.47	0.2	2	NC_053037.1	Gnomon	CDS	286041139	286041276	-	0	LOC109756298	actin cytoskeleton-regulatory complex protein pan1-like	XP_020170745.1
NWVB01000007.1	12.47	0.2	3	NC_053036.1	Gnomon	CDS	286055431	286056576	+	0	LOC109784303	uncharacterized protein LOC109784303	XP_020198489.1
NWVB01000007.1	10.48	0.2	8	NC_053040.1	Gnomon	CDS	286088838	286089179	-	0	LOC109781445	probable serine/threonine-protein kinase DDB_G0276461	XP_020195639.1
NWVB01000007.1	12.47	0.2	1	NC_053035.1	Gnomon	CDS	286117271	286117765	-	0	LOC120972664	proline-rich protein 36-like	XP_040254072.1
NWVB01000007.1	11.87	0.2	3	NC_053040.1	Gnomon	CDS	286175922	286175986	+	0	LOC109781434	actin cytoskeleton-regulatory complex protein pan1-like	XP_020195620.1
NWVB01000007.1	11.07	0.2	7	NC_053039.1	Gnomon	CDS	286212429	286212971	-	0	LOC120964749	vegetative cell wall protein gp1-like	XP_040245571.1
NWVB01000007.1	11.06	-0.56	1	NC_053037.1	Gnomon	CDS	286252564	286253430	+	0	LOC109756132	NDR1/HIN1-like protein 6	XP_020170589.1
NWVB01000007.1	12.31	0.22	2	NC_053038.1	Gnomon	CDS	286268863	286269241	-	0	LOC109740773	uncharacterized protein LOC109740773	XP_020155411.2
NWVB01000007.1	11.47	0.2	1	NC_053038.1	Gnomon	CDS	286318243	286318459	-	0	LOC109740766	LOW QUALITY PROTEIN: protein LNK1-like	XP_040243064.1
NWVB01000007.1	13.56	0.2	5	NC_053038.1	Gnomon	CDS	286322667	286322690	-	0	LOC109740766	LOW QUALITY PROTEIN: protein LNK1-like	XP_040243064.1
NWVB01000007.1	11.03	0.2	3	NC_053039.1	Gnomon	CDS	286348944	286349362	+	0	LOC109754697	protein ENHANCED DOWNY MILDEW 2	XP_020169194.1
NWVB01000007.1	10.24	0.2	2	NC_053039.1	Gnomon	CDS	286369352	286369554	-	2	LOC109754705	protein FLUORESCENT IN BLUE LIGHT%2C chloroplastic isoform X2	XP_020169202.2
NWVB01000007.1	13.56	0.2	4	NC_053039.1	Gnomon	CDS	286370856	286370964	-	0	LOC109754705	protein FLUORESCENT IN BLUE LIGHT%2C chloroplastic isoform X2	XP_020169202.2
NWVB01000007.1	13.56	0.2	2	NC_053035.1	Gnomon	CDS	286400179	286400236	+	0	LOC109744505	phenylalanine--tRNA ligase beta subunit%2C cytoplasmic isoform X2	XP_020159218.1
NWVB01000007.1	11.47	0.2	18	NC_053035.1	Gnomon	CDS	286563621	286564712	+	0	LOC109773077	basic proline-rich protein-like	XP_020187363.1
NWVB01000007.1	10.47	0.2	6	NC_053040.1	Gnomon	CDS	286571254	286571344	+	0	LOC109746750	uncharacterized protein LOC109746750	XP_040248434.1
NWVB01000007.1	11.99	0.22	6	NC_053035.1	Gnomon	CDS	286586366	286587058	-	0	LOC109773074	SH3 domain-containing protein C23A1.17-like	XP_020187361.1
NWVB01000007.1	12.51	-0.54	2	NC_053040.1	Gnomon	CDS	286596513	286596773	-	0	LOC109746751	protein GIGAS CELL1	XP_020161448.1
NWVB01000007.1	11.87	0.2	4	NC_053040.1	Gnomon	CDS	286622672	286622803	-	0	LOC109746752	alkaline phosphatase D	XP_020161449.1
NWVB01000007.1	12.28	0.21	9	NC_053037.1	Gnomon	CDS	286645723	286645870	+	0	LOC109756130	protein ROOT HAIR DEFECTIVE 3 isoform X1	XP_020170587.1
NWVB01000007.1	10.33	-0.5	5	NC_053037.1	Gnomon	CDS	286650820	286650944	+	2	LOC109756130	protein ROOT HAIR DEFECTIVE 3 isoform X1	XP_020170587.1
NWVB01000007.1	11.07	0.2	4	NC_053040.1	Gnomon	CDS	287029314	287029419	-	2	LOC109768518	armadillo repeat-containing protein LFR	XP_020182839.1
NWVB01000007.1	11.68	0.2	6	NC_053040.1	Gnomon	CDS	287033500	287033683	-	0	LOC109768518	armadillo repeat-containing protein LFR	XP_020182839.1
NWVB01000007.1	12.47	0.2	2	NC_053040.1	Gnomon	CDS	287045959	287046180	-	0	LOC109768520	DNA mismatch repair protein PMS1 isoform X4	XP_040248437.1
NWVB01000007.1	11.07	0.2	12	NC_053036.1	Gnomon	CDS	287102383	287102517	-	0	LOC109753121	uncharacterized protein LOC109753121	XP_020167634.1
NWVB01000007.1	13.56	0.2	4	NC_053035.1	Gnomon	CDS	287111969	287111971	+	0	LOC109784664	lysine-specific demethylase JMJ706	XP_020198853.1
NWVB01000007.1	12.21	0.22	1	NC_053035.1	Gnomon	CDS	287136089	287136310	+	0	LOC109784663	probable inactive shikimate kinase like 2%2C chloroplastic	XP_020198852.1
NWVB01000007.1	13.56	0.2	1	NC_053035.1	Gnomon	CDS	287140856	287141967	-	0	LOC109784662	inactive poly [ADP-ribose] polymerase RCD1	XP_020198851.1
NWVB01000007.1	11.29	0.22	32	NC_053036.1	Gnomon	CDS	287206945	287207237	+	0	LOC109768668	mediator of RNA polymerase II transcription subunit 33A isoform X1	XP_040254765.1
NWVB01000007.1	12.47	0.2	16	NC_053036.1	Gnomon	CDS	287216493	287216837	+	1	LOC109768668	mediator of RNA polymerase II transcription subunit 33A isoform X1	XP_040254765.1
NWVB01000007.1	10.75	0.21	4	NC_053036.1	Gnomon	CDS	287220029	287220190	+	0	LOC109768668	mediator of RNA polymerase II transcription subunit 33A isoform X1	XP_040254765.1
NWVB01000007.1	10.64	0.27	7	NC_053036.1	Gnomon	CDS	287236960	287237409	-	0	LOC109768670	uncharacterized protein LOC109768670	XP_020183005.1
NWVB01000007.1	13.56	0.2	11	NC_053037.1	Gnomon	CDS	287240823	287241188	+	0	LOC109735604	putative transcription factor bHLH041	XP_020150412.1
NWVB01000007.1	11.86	0.2	9	NC_053036.1	Gnomon	CDS	287268916	287269179	+	0	LOC120973319	uncharacterized protein LOC120973319	XP_040254767.1
NWVB01000007.1	11.67	0.21	1	NC_053036.1	Gnomon	CDS	287282391	287282640	+	0	LOC120973318	uncharacterized protein LOC120973318	XP_040254766.1
NWVB01000007.1	8.7	-0.47	7	NC_053037.1	Gnomon	CDS	287349744	287349952	-	2	LOC109735593	DENN domain and WD repeat-containing protein SCD1	XP_020150403.1
NWVB01000007.1	10.31	0.2	30	NC_053037.1	Gnomon	CDS	287358501	287358576	-	0	LOC109735593	DENN domain and WD repeat-containing protein SCD1	XP_020150403.1
NWVB01000007.1	10.22	0.2	1	NC_053037.1	Gnomon	CDS	287369427	287369544	-	2	LOC109735593	DENN domain and WD repeat-containing protein SCD1	XP_020150403.1
NWVB01000007.1	11.63	0.24	11	NC_053040.1	Gnomon	CDS	287589727	287589867	-	0	LOC109758651	copper methylamine oxidase-like isoform X1	XP_040248439.1
NWVB01000007.1	8.43	0.21	4	NC_053036.1	Gnomon	CDS	287596385	287596795	+	0	LOC109767648	nuclear pore complex protein NUP54 isoform X1	XP_020181970.1
NWVB01000007.1	12.44	0.23	6	NC_053041.1	Gnomon	CDS	287600493	287600567	+	1	LOC109763775	DCN1-like protein 4 isoform X1	XP_020178223.1
NWVB01000007.1	11.86	0.2	5	NC_053035.1	Gnomon	CDS	287871868	287872048	+	0	LOC109784661	probable xyloglucan endotransglucosylase/hydrolase protein 29	XP_020198850.1
NWVB01000007.1	11.42	0.2	2	NC_053035.1	Gnomon	CDS	287886891	287887496	+	0	LOC109784653	spidroin-1-like	XP_020198839.1
NWVB01000007.1	12.45	0.21	2	NC_053035.1	Gnomon	CDS	287914231	287914668	+	0	LOC109784653	spidroin-1-like	XP_020198839.1
NWVB01000007.1	11.86	0.2	10	NC_053035.1	Gnomon	CDS	287920978	287921526	+	0	LOC109784660	uncharacterized protein LOC109784660	XP_040259815.1
NWVB01000007.1	11.44	0.2	11	NC_053035.1	Gnomon	CDS	288021339	288022155	+	1	LOC109784657	cellulose synthase-like protein D1	XP_020198844.1
NWVB01000007.1	11.47	0.2	1	NC_053035.1	Gnomon	CDS	288031302	288031448	-	0	LOC109784656	26S proteasome non-ATPase regulatory subunit 13 homolog B	XP_020198842.1
NWVB01000007.1	11.5	0.2	1	NC_053039.1	Gnomon	CDS	288059222	288059331	-	2	LOC109779850	uncharacterized protein LOC109779850	XP_020194060.1
NWVB01000007.1	11.87	0.2	12	NC_053039.1	Gnomon	CDS	288060660	288060769	-	0	LOC109779850	uncharacterized protein LOC109779850	XP_020194060.1
NWVB01000007.1	13.56	0.2	17	NC_053039.1	Gnomon	CDS	288077483	288077696	-	0	LOC109779848	sodium/hydrogen exchanger 6	XP_020194059.1
NWVB01000007.1	11.16	0.2	3	NC_053038.1	Gnomon	CDS	288232900	288233130	+	0	LOC109757724	paladin isoform X4	XP_020172143.1
NWVB01000007.1	11.44	0.2	3	NC_053037.1	Gnomon	CDS	288240975	288241319	+	0	LOC109740935	max-binding protein MNT-like	XP_040258417.1
NWVB01000007.1	11.41	0.23	2	NC_053038.1	Gnomon	CDS	288256149	288256194	+	1	LOC109757724	paladin isoform X4	XP_020172143.1
NWVB01000007.1	11.47	0.2	3	NC_053040.1	Gnomon	CDS	288282582	288282653	-	0	LOC109764629	protein JOKA2 isoform X3	XP_020179020.1
NWVB01000007.1	11.24	0.2	2	NC_053037.1	Gnomon	CDS	288302658	288303281	+	0	LOC109740934	uncharacterized protein LOC109740934	XP_020155589.1
NWVB01000007.1	11.25	0.21	1	NC_053038.1	Gnomon	CDS	288339097	288339776	-	2	LOC109757722	uncharacterized protein LOC109757722 isoform X3	XP_040243070.1
NWVB01000007.1	12.1	0.23	5	NC_053038.1	Gnomon	CDS	288342628	288347160	-	0	LOC109757722	uncharacterized protein LOC109757722 isoform X3	XP_040243070.1
NWVB01000007.1	11.53	0.22	10	NC_053039.1	Gnomon	CDS	288395979	288396482	-	0	LOC109754683	nucleolin 1-like	XP_040245572.1
NWVB01000007.1	12.14	0.2	4	NC_053037.1	Gnomon	CDS	288418143	288418584	+	0	LOC109778647	leucine-rich repeat receptor protein kinase EMS1	XP_020192798.1
NWVB01000007.1	11.67	0.21	5	NC_053037.1	Gnomon	CDS	288421511	288421971	+	2	LOC109778647	leucine-rich repeat receptor protein kinase EMS1	XP_020192798.1
NWVB01000007.1	11.75	0.23	3	NC_053035.1	Gnomon	CDS	288466149	288467285	-	0	LOC109784649	uncharacterized protein LOC109784649	XP_020198836.1
NWVB01000007.1	12.62	0.24	7	NC_053039.1	Gnomon	CDS	288569132	288569286	-	0	LOC120963943	serine/threonine-protein phosphatase 7 long form homolog	XP_040244353.1
NWVB01000007.1	11.47	0.2	1	NC_053035.1	Gnomon	CDS	288597320	288597554	-	0	LOC109784643	formin-like protein 5	XP_020198831.1
NWVB01000007.1	10.73	0.2	1	NC_053036.1	Gnomon	CDS	288623347	288623433	+	0	LOC109766259	peptidyl-prolyl cis-trans isomerase CYP63	XP_020180617.1
NWVB01000007.1	13.56	0.2	8	NC_053036.1	Gnomon	CDS	288630681	288631029	+	1	LOC109766259	peptidyl-prolyl cis-trans isomerase CYP63	XP_020180617.1
NWVB01000007.1	9.37	-0.48	5	NC_053035.1	Gnomon	CDS	288705558	288705890	-	0	LOC109784646	plastidal glycolate/glycerate translocator 1%2C chloroplastic	XP_020198834.1
NWVB01000007.1	11.44	0.2	16	NC_053035.1	Gnomon	CDS	288714874	288715926	-	0	LOC109784645	4-coumarate--CoA ligase-like 3	XP_020198833.1
NWVB01000007.1	11.3	0.2	5	NC_053035.1	Gnomon	CDS	288722798	288723102	-	0	LOC109784644	CSC1-like protein At1g32090	XP_020198832.1
NWVB01000007.1	11.94	0.2	26	NC_053041.1	Gnomon	CDS	288858199	288859189	-	1	LOC120968873	proline-rich protein 36-like	XP_040251818.1
NWVB01000007.1	11.07	0.2	9	NC_053039.1	Gnomon	CDS	288863764	288865305	+	0	LOC109754685	uncharacterized protein LOC109754685	XP_020169183.1
NWVB01000007.1	13.56	0.2	5	NC_053035.1	Gnomon	CDS	288972505	288972825	-	0	LOC109751535	uncharacterized protein LOC109751535	XP_020166007.1
NWVB01000007.1	11.5	0.2	3	NC_053041.1	Gnomon	CDS	288981830	288982177	-	0	LOC120968874	protein transport protein sec31-like	XP_040251819.1
NWVB01000007.1	12.16	0.22	1	NC_053041.1	Gnomon	CDS	289286707	289287003	+	0	LOC109782218	uncharacterized protein LOC109782218 isoform X1	XP_020196417.1
NWVB01000007.1	10.53	0.22	5	NC_053037.1	Gnomon	CDS	289308109	289308244	-	0	LOC109744416	uncharacterized protein LOC109744416	XP_020159121.1
NWVB01000007.1	11.94	0.2	2	NC_053035.1	Gnomon	CDS	289336121	289336285	+	0	LOC120976685	probable LRR receptor-like serine/threonine-protein kinase At1g07560 isoform X1	XP_040259837.1
NWVB01000007.1	10.29	0.21	3	NC_053035.1	Gnomon	CDS	289348265	289349725	+	0	LOC120976685	probable LRR receptor-like serine/threonine-protein kinase At1g07560 isoform X1	XP_040259837.1
NWVB01000007.1	13.68	0.25	3	NC_053035.1	Gnomon	CDS	289351432	289352181	+	0	LOC109744574	cytochrome P450 85A1	XP_020159329.2
NWVB01000007.1	11.95	0.24	1	NC_053035.1	Gnomon	CDS	289362759	289362847	-	0	LOC109744569	probable NADH dehydrogenase [ubiquinone] 1 alpha subcomplex subunit 12	XP_020159324.1
NWVB01000007.1	11.43	0.21	1	NC_053038.1	Gnomon	CDS	289421533	289421536	-	0	LOC120962506	uncharacterized protein LOC120962506 isoform X2	XP_040242183.1
NWVB01000007.1	10.32	0.2	7	NC_053038.1	Gnomon	CDS	289432733	289432819	+	0	LOC109742080	beta-adaptin-like protein C	XP_020156747.1
NWVB01000007.1	11.9	0.21	4	NC_053040.1	Gnomon	CDS	289507896	289508792	+	0	LOC109758586	ethylene-responsive transcription factor 3-like	XP_020173039.1
NWVB01000007.1	11.87	0.2	4	NC_053036.1	Gnomon	CDS	289518916	289519149	-	0	LOC109758994	LOW QUALITY PROTEIN: protein EARLY FLOWERING 5	XP_020173428.1
NWVB01000007.1	11.1	0.25	1	NC_053036.1	Gnomon	CDS	289525818	289525867	-	0	LOC109758994	LOW QUALITY PROTEIN: protein EARLY FLOWERING 5	XP_020173428.1
NWVB01000007.1	11.86	0.2	7	NC_053036.1	Gnomon	CDS	289539198	289539278	-	0	LOC109758994	LOW QUALITY PROTEIN: protein EARLY FLOWERING 5	XP_020173428.1
NWVB01000007.1	11.87	0.2	21	NC_053040.1	Gnomon	CDS	289625568	289625675	+	0	LOC109758583	vegetative cell wall protein gp1-like	XP_040249557.1
NWVB01000007.1	10.9	0.21	2	NC_053038.1	Gnomon	CDS	289664109	289664975	-	0	LOC109742069	uncharacterized protein LOC109742069	XP_020156738.1
NWVB01000007.1	11.07	0.2	8	NC_053037.1	Gnomon	CDS	289716757	289716816	-	0	LOC109744414	calcineurin B-like protein 9	XP_020159119.1
NWVB01000007.1	10.33	0.2	3	NC_053037.1	Gnomon	CDS	289720811	289720846	-	0	LOC109744414	calcineurin B-like protein 9	XP_020159119.1
NWVB01000007.1	11.69	0.22	3	NC_053040.1	Gnomon	CDS	289778296	289778543	-	0	LOC109758584	actin cytoskeleton-regulatory complex protein pan1-like	XP_040249558.1
NWVB01000007.1	13.56	0.2	3	NC_053040.1	Gnomon	CDS	289783045	289783235	-	2	LOC109758584	actin cytoskeleton-regulatory complex protein pan1-like	XP_040249558.1
NWVB01000007.1	12.36	0.24	1	NC_053040.1	Gnomon	CDS	289815284	289815658	-	0	LOC120967036	spidroin-1-like	XP_040249559.1
NWVB01000007.1	11.46	0.22	5	NC_053039.1	Gnomon	CDS	289870017	289870082	+	0	LOC109754702	uncharacterized protein LOC109754702	XP_020169200.1
NWVB01000007.1	14.6	0.22	1	NC_053040.1	Gnomon	CDS	289890251	289890781	+	0	LOC109758587	BTB/POZ domain-containing protein At1g67900	XP_020173040.1
NWVB01000007.1	13.79	-0.21	2	NC_053038.1	Gnomon	CDS	290017969	290018843	-	0	LOC109742071	uncharacterized protein LOC109742071	XP_020156739.1
NWVB01000007.1	12.47	0.2	6	NC_053039.1	Gnomon	CDS	290023016	290023399	-	0	LOC109754689	vegetative cell wall protein gp1-like	XP_020169187.1
NWVB01000007.1	7.24	-0.45	25	NC_053041.1	Gnomon	CDS	290062031	290062078	+	0	LOC109782416	ADP-ribosylation factor 3	XP_020196628.1
NWVB01000007.1	11.69	0.22	1	NC_053040.1	Gnomon	CDS	290078329	290078336	-	0	LOC109758588	uncharacterized protein LOC109758588 isoform X2	XP_020173042.1
NWVB01000007.1	10.5	0.29	2	NC_053035.1	Gnomon	CDS	290085845	290086069	-	0	LOC109744563	cyclin-dependent kinase E-1	XP_020159316.1
NWVB01000007.1	11.87	0.2	4	NC_053036.1	Gnomon	CDS	290243478	290243696	-	0	LOC109741590	uncharacterized protein C119.09c-like	XP_020156265.2
NWVB01000007.1	12.82	0.23	18	NC_053037.1	Gnomon	CDS	290286340	290286715	-	0	LOC109732597	uncharacterized protein LOC109732597	XP_020147369.1
NWVB01000007.1	11.5	0.2	9	NC_053036.1	Gnomon	CDS	290326938	290327183	-	0	LOC120973978	ATP synthase subunit 9%2C mitochondrial-like	XP_040256254.1
NWVB01000007.1	11.94	0.2	9	NC_053037.1	Gnomon	CDS	290346220	290346864	+	0	LOC109732594	uncharacterized protein LOC109732594	XP_020147366.1
NWVB01000007.1	10.31	0.2	11	NC_053039.1	Gnomon	CDS	290351702	290351741	-	0	LOC109737922	ubiquitin-conjugating enzyme E2 variant 1C	XP_020152630.1
NWVB01000007.1	12.81	0.22	3	NC_053039.1	Gnomon	CDS	290362734	290363096	-	0	LOC109737923	phosphoenolpyruvate/phosphate translocator 1%2C chloroplastic	XP_020152631.1
NWVB01000007.1	12.27	0.2	1	NC_053040.1	Gnomon	CDS	290445935	290446071	-	0	LOC109745349	uncharacterized protein LOC109745349 isoform X2	XP_040248447.1
NWVB01000007.1	10.73	0.2	1	NC_053035.1	Gnomon	CDS	290469252	290469480	+	0	LOC109734389	putative E3 ubiquitin-protein ligase RING1a isoform X1	XP_020149190.1
NWVB01000007.1	11.77	0.24	3	NC_053035.1	Gnomon	CDS	290470570	290470811	+	2	LOC109734389	putative E3 ubiquitin-protein ligase RING1a isoform X1	XP_020149190.1
NWVB01000007.1	12.1	0.23	1	NC_053037.1	Gnomon	CDS	290561098	290561595	+	0	LOC120975778	uncharacterized protein LOC120975778	XP_040258418.1
NWVB01000007.1	11.56	0.2	1	NC_053038.1	Gnomon	CDS	290582687	290582879	+	0	LOC109742072	uncharacterized protein LOC109742072	XP_020156741.1
NWVB01000007.1	11.44	0.2	9	NC_053037.1	Gnomon	CDS	290638108	290638416	+	0	LOC109738556	lycopene epsilon cyclase%2C chloroplastic	XP_020153271.1
NWVB01000007.1	11.16	0.25	8	NC_053037.1	Gnomon	CDS	290654606	290654825	-	0	LOC109738373	peptidyl-prolyl cis-trans isomerase CYP57	XP_020153089.1
NWVB01000007.1	11.37	0.26	1	NC_053035.1	Gnomon	CDS	290663980	290664171	+	0	LOC109734381	urea-proton symporter DUR3	XP_020149177.1
NWVB01000007.1	13.26	0.23	3	NC_053037.1	Gnomon	CDS	290774083	290774267	-	0	LOC120975779	translation initiation factor IF-2-like	XP_040258420.1
NWVB01000007.1	11.94	0.21	1	NC_053035.1	Gnomon	CDS	290785221	290785721	-	0	LOC109772398	SKP1-like protein 4	XP_020186672.1
NWVB01000007.1	11.16	0.22	12	NC_053035.1	Gnomon	CDS	290790735	290791141	+	0	LOC109772393	ATP-dependent Clp protease proteolytic subunit 4%2C chloroplastic	XP_020186668.1
NWVB01000007.1	10.5	0.23	5	NC_053041.1	Gnomon	CDS	290805396	290805863	-	0	LOC109745410	vegetative cell wall protein gp1-like	XP_020160115.1
NWVB01000007.1	11.5	0.2	11	NC_053041.1	Gnomon	CDS	290813346	290814005	-	0	LOC109745409	translation initiation factor IF-2-like	XP_020160114.1
NWVB01000007.1	11.44	0.2	6	NC_053036.1	Gnomon	CDS	290854887	290855028	-	0	LOC109772510	tropomyosin-2-like	XP_020186779.1
NWVB01000007.1	10.16	0.2	2	NC_053036.1	Gnomon	CDS	290928542	290928766	-	0	LOC109772509	oxygen-evolving enhancer protein 1%2C chloroplastic	XP_020186778.1
NWVB01000007.1	12.47	0.2	1	NC_053038.1	Gnomon	CDS	291095777	291096199	-	0	LOC109742081	probable serine/threonine-protein kinase PBL15	XP_020156748.1
NWVB01000007.1	11.47	0.2	2	NC_053039.1	Gnomon	CDS	291116086	291116199	+	0	LOC109779000	THO complex subunit 3 isoform X1	XP_040246047.1
NWVB01000007.1	11.31	0.2	13	NC_053039.1	Gnomon	CDS	291120032	291120100	+	0	LOC109779000	THO complex subunit 3 isoform X1	XP_040246047.1
NWVB01000007.1	12	0.24	1	NC_053040.1	Gnomon	CDS	291146788	291146926	-	0	LOC109748716	high-affinity nitrate transporter-activating protein 2.1	XP_020163323.1
NWVB01000007.1	11.5	0.2	17	NC_053035.1	Gnomon	CDS	291169270	291169806	-	0	LOC109772395	uncharacterized protein LOC109772395	XP_020186670.1
NWVB01000007.1	11.73	0.21	7	NC_053038.1	Gnomon	CDS	291186831	291187314	+	0	LOC120963394	translation initiation factor IF-2-like	XP_040243952.1
NWVB01000007.1	12.1	0.23	21	NC_053039.1	Gnomon	CDS	291197546	291198771	-	0	LOC109744796	flowering time control protein FPA	XP_020159528.1
NWVB01000007.1	10.11	0.2	12	NC_053038.1	Gnomon	CDS	291213658	291214103	+	2	LOC120963394	translation initiation factor IF-2-like	XP_040243952.1
NWVB01000007.1	9.82	0.21	6	NC_053035.1	Gnomon	CDS	291297116	291297360	-	0	LOC109756955	CASP-like protein 4B4	XP_020171374.1
NWVB01000007.1	10.89	0.22	15	NC_053037.1	Gnomon	CDS	291397679	291398148	+	0	LOC109757491	WAS/WASL-interacting protein family member 1-like	XP_040258421.1
NWVB01000007.1	12.47	0.2	11	NC_053040.1	Gnomon	CDS	291482620	291483594	-	0	LOC109768657	eukaryotic translation initiation factor 3 subunit A-like	XP_020182993.2
NWVB01000007.1	12.31	0.22	2	NC_053038.1	Gnomon	CDS	291498464	291498802	+	0	LOC109742077	uncharacterized protein LOC109742077	XP_020156746.1
NWVB01000007.1	12.09	0.24	1	NC_053037.1	Gnomon	CDS	291555437	291556057	-	0	LOC109757502	probable protein phosphatase 2C 6	XP_020171914.1
NWVB01000007.1	12.31	0.22	1	NC_053038.1	Gnomon	CDS	291677654	291678034	-	0	LOC109742076	paraneoplastic antigen Ma6E-like	XP_020156745.1
NWVB01000007.1	13.56	0.2	2	NC_053040.1	Gnomon	CDS	291688011	291688112	-	0	LOC109774292	vacuolar protein sorting-associated protein 20 homolog 2	XP_020188605.1
NWVB01000007.1	11.47	0.2	16	NC_053041.1	Gnomon	CDS	291717954	291718300	-	0	LOC109745236	uncharacterized protein LOC109745236	XP_020159965.1
NWVB01000007.1	11.5	0.2	3	NC_053036.1	Gnomon	CDS	291775317	291775586	+	0	LOC109758195	uncharacterized protein LOC109758195	XP_020172628.1
NWVB01000007.1	13.56	0.2	1	NC_053036.1	Gnomon	CDS	291781648	291782163	+	0	LOC109758195	uncharacterized protein LOC109758195	XP_020172628.1
NWVB01000007.1	13.56	0.2	2	NC_053035.1	Gnomon	CDS	291795833	291795949	-	0	LOC120972666	uncharacterized protein LOC120972666	XP_040254074.1
NWVB01000007.1	13.56	0.2	4	NC_053038.1	Gnomon	CDS	291926946	291927656	+	0	LOC120962508	uncharacterized protein LOC120962508	XP_040242184.1
NWVB01000007.1	11.03	0.23	6	NC_053040.1	Gnomon	CDS	291945707	291945868	+	0	LOC109774293	uncharacterized protein LOC109774293	XP_020188606.1
NWVB01000007.1	11.5	0.2	1	NC_053040.1	Gnomon	CDS	291958019	291958102	+	0	LOC109774293	uncharacterized protein LOC109774293	XP_020188606.1
NWVB01000007.1	13.56	0.2	32	NC_053035.1	Gnomon	CDS	291972825	291973436	+	0	LOC109777945	serine/arginine repetitive matrix protein 1-like	XP_020192095.1
NWVB01000007.1	11.5	0.2	13	NC_053039.1	Gnomon	CDS	292001828	292001886	+	0	LOC109766371	stress response protein NST1-like	XP_020180730.1
NWVB01000007.1	11.3	0.2	3	NC_053039.1	Gnomon	CDS	292061995	292062156	+	0	LOC109783332	chromosome transmission fidelity protein 8	XP_020197533.1
NWVB01000007.1	10.14	0.2	9	NC_053035.1	Gnomon	CDS	292109178	292109297	-	0	LOC109785919	N-terminal acetyltransferase B complex auxiliary subunit NAA25 isoform X2	XP_020200093.1
NWVB01000007.1	11.86	0.2	41	NC_053035.1	Gnomon	CDS	292126689	292126835	-	0	LOC109785919	N-terminal acetyltransferase B complex auxiliary subunit NAA25 isoform X2	XP_020200093.1
NWVB01000007.1	13.56	0.2	3	NC_053038.1	Gnomon	CDS	292137429	292137986	-	0	LOC109775822	glycine-rich cell wall structural protein-like	XP_020190110.1
NWVB01000007.1	11.53	0.22	3	NC_053039.1	Gnomon	CDS	292169826	292169949	-	0	LOC109783334	transcription initiation factor TFIID subunit 15 isoform X2	XP_020197535.1
NWVB01000007.1	11.05	0.22	2	NC_053039.1	Gnomon	CDS	292276117	292276299	+	0	LOC109758003	bZIP transcription factor 44	XP_020172439.1
NWVB01000007.1	13.56	0.2	16	NC_053036.1	Gnomon	CDS	292280184	292281950	+	2	LOC109758193	indole-3-acetaldehyde oxidase	XP_020172626.1
NWVB01000007.1	12	0.22	4	NC_053036.1	Gnomon	CDS	292290258	292290475	+	2	LOC109758193	indole-3-acetaldehyde oxidase	XP_020172626.1
NWVB01000007.1	11.47	0.2	1	NC_053036.1	Gnomon	CDS	292307697	292308836	-	0	LOC109758187	myb-like protein X	XP_020172620.1
NWVB01000007.1	11.28	0.2	4	NC_053038.1	Gnomon	CDS	292345132	292345295	-	0	LOC109740857	bidirectional sugar transporter SWEET6a-like	XP_020155496.2
NWVB01000007.1	11.38	0.22	12	NC_053035.1	Gnomon	CDS	292379219	292379321	+	0	LOC109774476	uncharacterized protein LOC109774476	XP_020188785.1
NWVB01000007.1	15.26	-0.21	2	NC_053039.1	Gnomon	CDS	292504132	292504221	+	0	LOC109758011	alpha-dioxygenase 1	XP_020172444.1
NWVB01000007.1	9.71	0.2	12	NC_053039.1	Gnomon	CDS	292513142	292513264	+	0	LOC120965007	uncharacterized protein LOC120965007	XP_040246060.1
NWVB01000007.1	12.47	0.2	16	NC_053035.1	Gnomon	CDS	292595362	292595910	+	0	LOC120972667	LIM domain-binding protein 3-like	XP_040254075.1
NWVB01000007.1	10.99	0.22	1	NC_053036.1	Gnomon	CDS	292675766	292676330	-	1	LOC120973981	uncharacterized protein LOC120973981	XP_040256256.1
NWVB01000007.1	13.56	0.2	1	NC_053035.1	Gnomon	CDS	292680230	292681264	+	0	LOC120972668	basic proline-rich protein-like	XP_040254076.1
NWVB01000007.1	11.87	0.2	2	NC_053039.1	Gnomon	CDS	292702733	292702767	+	0	LOC109758000	polycomb group protein EMF2B	XP_020172437.1
NWVB01000007.1	11.31	0.2	1	NC_053039.1	Gnomon	CDS	292710409	292710461	+	2	LOC109758000	polycomb group protein EMF2B	XP_020172437.1
NWVB01000007.1	12.47	0.2	5	NC_053041.1	Gnomon	CDS	292735442	292735819	+	0	LOC109740278	proline-rich proteoglycan 2-like	XP_020154901.1
NWVB01000007.1	12.57	0.21	1	NC_053040.1	Gnomon	CDS	292752732	292753596	-	0	LOC109783950	CCAAT/enhancer-binding protein zeta	XP_020198114.1
NWVB01000007.1	11.87	0.2	1	NC_053035.1	Gnomon	CDS	292847667	292848662	-	0	LOC109747087	tropomyosin-like	XP_020161762.1
NWVB01000007.1	12.87	0.2	7	NC_053037.1	Gnomon	CDS	292927298	292927975	+	0	LOC109766257	uncharacterized protein LOC109766257	XP_040258425.1
NWVB01000007.1	13.56	0.2	9	NC_053036.1	Gnomon	CDS	293095081	293095335	+	0	LOC109758170	small RNA 2'-O-methyltransferase	XP_020172605.1
NWVB01000007.1	12.47	0.2	21	NC_053037.1	Gnomon	CDS	293188084	293188152	+	0	LOC109773155	small subunit processome component 20 homolog	XP_020187440.1
NWVB01000007.1	11.68	0.2	6	NC_053037.1	Gnomon	CDS	293190428	293190585	+	0	LOC109773155	small subunit processome component 20 homolog	XP_020187440.1
NWVB01000007.1	13.91	0.22	7	NC_053037.1	Gnomon	CDS	293200296	293202079	+	0	LOC109773155	small subunit processome component 20 homolog	XP_020187440.1
NWVB01000007.1	10.63	0.2	1	NC_053035.1	Gnomon	CDS	293219815	293219994	-	0	LOC109747184	MADS-box transcription factor 56 isoform X2	XP_020161859.1
NWVB01000007.1	11.31	0.2	7	NC_053035.1	Gnomon	CDS	293221586	293221664	-	1	LOC109747184	MADS-box transcription factor 56 isoform X2	XP_020161859.1
NWVB01000007.1	12.49	0.22	1	NC_053035.1	Gnomon	CDS	293230342	293230526	-	0	LOC109747184	MADS-box transcription factor 56 isoform X2	XP_020161859.1
NWVB01000007.1	10.76	0.21	1	NC_053039.1	Gnomon	CDS	293395148	293395843	+	0	LOC109738134	uncharacterized protein LOC109738134	XP_020152823.1
NWVB01000007.1	11.69	0.25	7	NC_053039.1	Gnomon	CDS	293406557	293406600	-	0	LOC109738135	LOW QUALITY PROTEIN: zinc finger CCCH domain-containing protein 54-like	XP_040246073.1
NWVB01000007.1	11.9	0.32	5	NC_053040.1	Gnomon	CDS	293424752	293425010	+	0	LOC109781923	BAG family molecular chaperone regulator 1	XP_020196100.1
NWVB01000007.1	12.26	0.21	2	NC_053036.1	Gnomon	CDS	293600032	293600133	+	0	LOC109779701	ubiquitin C-terminal hydrolase 12	XP_020193932.1
NWVB01000007.1	12.1	0.24	3	NC_053041.1	Gnomon	CDS	293614555	293614852	-	0	LOC109740286	uncharacterized protein LOC109740286 isoform X2	XP_040252641.1
NWVB01000007.1	13.28	0.21	1	NC_053040.1	Gnomon	CDS	293667842	293667935	+	0	LOC109781926	uncharacterized membrane protein At3g27390	XP_020196105.1
NWVB01000007.1	11.31	0.2	4	NC_053040.1	Gnomon	CDS	293759813	293759973	-	2	LOC109781924	B3 domain-containing protein Os02g0598200	XP_040248450.1
NWVB01000007.1	12.07	0.25	1	NC_053036.1	Gnomon	CDS	293809815	293809906	-	1	LOC109758495	valine--tRNA ligase%2C chloroplastic/mitochondrial 2 isoform X2	XP_020172941.1
NWVB01000007.1	13.26	0.2	2	NC_053035.1	Gnomon	CDS	293841053	293841134	+	1	LOC109765054	MADS-box transcription factor 56	XP_020179429.1
NWVB01000007.1	12.44	0.23	3	NC_053035.1	Gnomon	CDS	293890168	293890205	+	0	LOC109765047	protein CURVATURE THYLAKOID 1B%2C chloroplastic	XP_020179423.1
NWVB01000007.1	11.86	0.2	1	NC_053035.1	Gnomon	CDS	293902190	293902663	-	0	LOC120976718	uncharacterized protein LOC120976718	XP_040259919.1
NWVB01000007.1	9.49	0.24	1	NC_053035.1	Gnomon	CDS	294012917	294015400	-	0	LOC109765053	uncharacterized protein LOC109765053	XP_020179428.2
NWVB01000007.1	12.47	0.2	12	NC_053037.1	Gnomon	CDS	294086037	294086117	+	0	LOC109787473	glycerophosphocholine acyltransferase 1	XP_020201611.1
NWVB01000007.1	12	0.29	2	NC_053037.1	Gnomon	CDS	294092551	294092919	-	0	LOC120975783	RNA-binding protein cabeza-like	XP_040258427.1
NWVB01000007.1	12.73	0.2	3	NC_053037.1	Gnomon	CDS	294155577	294155861	+	0	LOC109750177	DNA damage-binding protein 1-like	XP_040258428.1
NWVB01000007.1	13.56	0.2	11	NC_053040.1	Gnomon	CDS	294163703	294163858	+	0	LOC109773909	WEB family protein At4g27595%2C chloroplastic	XP_020188225.1
NWVB01000007.1	11.87	0.2	1	NC_053037.1	Gnomon	CDS	294176724	294176861	-	0	LOC120975784	uncharacterized protein LOC120975784	XP_040258429.1
NWVB01000007.1	11.94	0.2	3	NC_053040.1	Gnomon	CDS	294200254	294200461	+	0	LOC109773910	telomere length regulation protein TEL2 homolog	XP_020188226.1
NWVB01000007.1	12.47	0.2	9	NC_053035.1	Gnomon	CDS	294226905	294227333	+	0	LOC109765046	peroxidase 5	XP_020179422.1
NWVB01000007.1	11.85	0.23	1	NC_053038.1	Gnomon	CDS	294234800	294234813	+	0	LOC109774964	uncharacterized protein LOC109774964 isoform X1	XP_040243074.1
NWVB01000007.1	11.87	0.2	9	NC_053039.1	Gnomon	CDS	294527131	294527655	+	0	LOC109787256	uncharacterized protein LOC109787256	XP_020201403.1
NWVB01000007.1	11.86	0.2	1	NC_053040.1	Gnomon	CDS	294634879	294635041	+	0	LOC109773912	26S proteasome non-ATPase regulatory subunit 6	XP_020188227.1
NWVB01000007.1	12	0.22	5	NC_053037.1	Gnomon	CDS	294700006	294700086	+	0	LOC109784426	probable V-type proton ATPase subunit d	XP_020198610.1
NWVB01000007.1	11.87	0.2	41	NC_053037.1	Gnomon	CDS	294711390	294711432	-	0	LOC109784424	mitochondrial outer membrane protein porin 3	XP_020198608.1
NWVB01000007.1	12.25	0.22	7	NC_053037.1	Gnomon	CDS	294732852	294733145	-	0	LOC109776040	mucin-7-like	XP_020190316.1
NWVB01000007.1	10.55	0.21	7	NC_053040.1	Gnomon	CDS	294749268	294749837	-	0	LOC109773921	putative cyclin-F2-1	XP_020188237.1
NWVB01000007.1	10.24	0.2	8	NC_053039.1	Gnomon	CDS	294798787	294799317	+	0	LOC109787246	vegetative cell wall protein gp1-like	XP_020201392.1
NWVB01000007.1	11.93	0.23	15	NC_053040.1	Gnomon	CDS	294813369	294813688	+	0	LOC120967039	golgin subfamily A member 6-like protein 7	XP_040249565.1
NWVB01000007.1	10.73	0.21	3	NC_053040.1	Gnomon	CDS	294827943	294828229	+	2	LOC120967039	golgin subfamily A member 6-like protein 7	XP_040249565.1
NWVB01000007.1	11.87	0.2	1	NC_053037.1	Gnomon	CDS	294888810	294889318	-	2	LOC109766573	probable serine/threonine-protein kinase PIX7	XP_020180945.1
NWVB01000007.1	13.56	0.2	1	NC_053037.1	Gnomon	CDS	294894286	294894475	-	0	LOC109766573	probable serine/threonine-protein kinase PIX7	XP_020180945.1
NWVB01000007.1	11.5	-0.51	2	NC_053039.1	Gnomon	CDS	294905628	294908486	-	0	LOC109787293	disease resistance protein RGA2 isoform X1	XP_020201438.1
NWVB01000007.1	11.91	0.22	8	NC_053039.1	Gnomon	CDS	294913915	294914202	-	0	LOC109787293	disease resistance protein RGA2 isoform X1	XP_020201438.1
NWVB01000007.1	12.47	0.2	4	NC_053039.1	Gnomon	CDS	294920488	294920775	+	0	LOC109787294	putative disease resistance RPP13-like protein 1	XP_020201440.1
NWVB01000007.1	11.5	0.2	15	NC_053036.1	Gnomon	CDS	294967489	294968022	-	0	LOC120973984	circumsporozoite protein-like	XP_040256259.1
NWVB01000007.1	12.82	0.23	6	NC_053035.1	Gnomon	CDS	294988939	294989109	+	0	LOC109742351	tobamovirus multiplication protein 3	XP_020157029.1
NWVB01000007.1	12.47	0.2	5	NC_053035.1	Gnomon	CDS	294990932	294991004	+	0	LOC109742351	tobamovirus multiplication protein 3	XP_020157029.1
NWVB01000007.1	11.71	0.21	4	NC_053035.1	Gnomon	CDS	295121823	295121867	+	0	LOC120972670	uncharacterized protein LOC120972670	XP_040254077.1
NWVB01000007.1	13.37	0.24	1	NC_053039.1	Gnomon	CDS	295177366	295177613	+	0	LOC120964753	uncharacterized protein LOC120964753	XP_040245576.1
NWVB01000007.1	11.47	0.2	3	NC_053039.1	Gnomon	CDS	295187384	295187598	+	2	LOC120964753	uncharacterized protein LOC120964753	XP_040245576.1
NWVB01000007.1	13.56	0.2	6	NC_053039.1	Gnomon	CDS	295194303	295194884	+	0	LOC109787253	homeobox protein Nkx-6.1-like	XP_020201399.1
NWVB01000007.1	11.42	0.2	5	NC_053036.1	Gnomon	CDS	295210532	295211584	+	0	LOC109732272	probable carboxylesterase 15	XP_020147057.1
NWVB01000007.1	10.93	0.21	1	NC_053040.1	Gnomon	CDS	295229753	295229821	-	0	LOC109775087	negative regulator of systemic acquired resistance SNI1	XP_020189447.1
NWVB01000007.1	12.72	0.23	4	NC_053039.1	Gnomon	CDS	295289891	295289988	-	1	LOC109787298	ubiquitin-conjugating enzyme E2 36 isoform X1	XP_020201443.1
NWVB01000007.1	11.23	0.22	11	NC_053038.1	Gnomon	CDS	295365510	295365539	-	0	LOC120962972	uncharacterized protein LOC120962972	XP_040243081.1
NWVB01000007.1	11.44	0.2	7	NC_053037.1	Gnomon	CDS	295513335	295513532	+	0	LOC109760834	splicing factor YJU2	XP_020175228.1
NWVB01000007.1	13.56	0.2	8	NC_053037.1	Gnomon	CDS	295520159	295520220	+	2	LOC109760832	protein arginine methyltransferase NDUFAF7%2C mitochondrial isoform X1	XP_040259850.1
NWVB01000007.1	11.07	0.2	15	NC_053036.1	Gnomon	CDS	295530544	295531306	+	0	LOC109732270	calcium-dependent protein kinase 17	XP_020147055.1
NWVB01000007.1	12.54	0.24	4	NC_053038.1	Gnomon	CDS	295627127	295627354	+	0	LOC109781652	protein VASP homolog	XP_020195824.1
NWVB01000007.1	17.6	-0.66	2	NC_053039.1	Gnomon	CDS	295679742	295679939	+	0	LOC109787307	iron-sulfur assembly protein IscA-like 2%2C mitochondrial	XP_020201458.1
NWVB01000007.1	11.7	0.2	4	NC_053039.1	Gnomon	CDS	295680376	295680506	+	0	LOC109787307	iron-sulfur assembly protein IscA-like 2%2C mitochondrial	XP_020201458.1
NWVB01000007.1	11.86	0.2	4	NC_053039.1	Gnomon	CDS	295690777	295690959	-	0	LOC109787306	carotenoid 9%2C10(9'%2C10')-cleavage dioxygenase isoform X2	XP_020201457.1
NWVB01000007.1	13.56	0.2	5	NC_053038.1	Gnomon	CDS	295707902	295708429	+	0	LOC109779778	zinc finger protein CONSTANS-LIKE 13	XP_020193992.1
NWVB01000007.1	13.56	0.2	11	NC_053038.1	Gnomon	CDS	295710268	295710563	+	0	LOC109779778	zinc finger protein CONSTANS-LIKE 13	XP_020193992.1
NWVB01000007.1	12.47	0.2	2	NC_053040.1	Gnomon	CDS	295732581	295732967	-	0	LOC109732159	oxygen-dependent coproporphyrinogen-III oxidase%2C chloroplastic isoform X2	XP_040248455.1
NWVB01000007.1	12.1	0.22	13	NC_053035.1	Gnomon	CDS	295814957	295815523	+	0	LOC109745333	F-box/FBD/LRR-repeat protein At1g16930-like	XP_020160037.1
NWVB01000007.1	9.69	0.23	9	NC_053035.1	Gnomon	CDS	295890839	295890866	+	0	LOC109745331	uncharacterized protein LOC109745331	XP_020160036.1
NWVB01000007.1	12.49	0.22	1	NC_053035.1	Gnomon	CDS	295910024	295910146	+	0	LOC109745331	uncharacterized protein LOC109745331	XP_020160036.1
NWVB01000007.1	11.86	0.2	3	NC_053035.1	Gnomon	CDS	296013270	296013348	+	0	LOC109739452	monosaccharide-sensing protein 2	XP_020154130.1
NWVB01000007.1	11.5	0.2	1	NC_053037.1	Gnomon	CDS	296067943	296067953	-	2	LOC120975789	proline-rich protein 36-like	XP_040258433.1
NWVB01000007.1	10.31	0.2	7	NC_053037.1	Gnomon	CDS	296092290	296092517	-	0	LOC120975789	proline-rich protein 36-like	XP_040258433.1
NWVB01000007.1	12.1	0.24	3	NC_053037.1	Gnomon	CDS	296140141	296141084	+	0	LOC120975791	nucleolar and coiled-body phosphoprotein 1-like	XP_040258434.1
NWVB01000007.1	10.47	0.2	13	NC_053039.1	Gnomon	CDS	296201608	296201749	+	0	LOC109735933	sugar transport protein 14	XP_020150723.1
NWVB01000007.1	12.31	0.22	1	NC_053041.1	Gnomon	CDS	296246098	296246613	-	0	LOC109748125	GTP-binding protein ERG isoform X2	XP_040252677.1
NWVB01000007.1	10.57	0.22	1	NC_053040.1	Gnomon	CDS	296263735	296265237	+	0	LOC109753925	pentatricopeptide repeat-containing protein At3g04130%2C mitochondrial	XP_020168434.1
NWVB01000007.1	11.47	0.2	8	NC_053035.1	Gnomon	CDS	296290559	296291305	-	0	LOC109756270	probable E3 ubiquitin-protein ligase ATL44	XP_020170714.1
NWVB01000007.1	12.31	0.22	9	NC_053038.1	Gnomon	CDS	296323372	296323818	-	0	LOC120963398	classical arabinogalactan protein 9-like	XP_040243956.1
NWVB01000007.1	11.47	0.2	1	NC_053035.1	Gnomon	CDS	296379635	296379709	-	0	LOC109756268	MLO-like protein 9	XP_020170713.1
NWVB01000007.1	12.18	0.2	18	NC_053035.1	Gnomon	CDS	296381871	296382002	-	0	LOC109756268	MLO-like protein 9	XP_020170713.1
NWVB01000007.1	11.44	0.2	3	NC_053041.1	Gnomon	CDS	296390037	296390963	-	0	LOC109755638	uncharacterized protein LOC109755638	XP_020170122.1
NWVB01000007.1	11.03	0.2	7	NC_053040.1	Gnomon	CDS	296423152	296423400	+	0	LOC120966457	ankyrin repeat-containing protein At5g02620-like	XP_040248457.1
NWVB01000007.1	13.56	0.2	6	NC_053040.1	Gnomon	CDS	296438234	296438947	+	0	LOC109753919	LOW QUALITY PROTEIN: ankyrin-3	XP_020168429.2
NWVB01000007.1	11.01	0.2	1	NC_053038.1	Gnomon	CDS	296457679	296458030	+	0	LOC109779774	uncharacterized protein LOC109779774	XP_020193988.1
NWVB01000007.1	13.38	0.24	1	NC_053040.1	Gnomon	CDS	296475190	296476417	-	0	LOC109753922	transcription factor GTE10	XP_020168431.1
NWVB01000007.1	13.56	0.2	11	NC_053037.1	Gnomon	CDS	296544958	296545542	+	0	LOC109745344	protein PIGMENT DEFECTIVE 338%2C chloroplastic isoform X1	XP_020160047.1
NWVB01000007.1	10.73	0.23	5	NC_053037.1	Gnomon	CDS	296551815	296551964	+	0	LOC109745345	single myb histone 2	XP_020160049.1
NWVB01000007.1	10.57	0.21	1	NC_053039.1	Gnomon	CDS	296566212	296567013	-	0	LOC109735922	vegetative cell wall protein gp1-like	XP_020150711.1
NWVB01000007.1	11.87	0.2	1	NC_053037.1	Gnomon	CDS	296627847	296628008	-	0	LOC109737829	uncharacterized protein LOC109737829	XP_020152546.1
NWVB01000007.1	13.56	0.2	4	NC_053035.1	Gnomon	CDS	296643264	296643558	+	0	LOC109756264	serine carboxypeptidase-like 34	XP_020170710.1
NWVB01000007.1	12.47	0.2	8	NC_053040.1	Gnomon	CDS	296662593	296662788	+	0	LOC109753926	uncharacterized protein LOC109753926 isoform X1	XP_040248458.1
NWVB01000007.1	13.56	0.2	6	NC_053037.1	Gnomon	CDS	296703986	296704510	+	0	LOC109737828	serine/arginine repetitive matrix protein 1-like	XP_020152545.1
NWVB01000007.1	9.75	0.22	4	NC_053040.1	Gnomon	CDS	296711775	296713135	+	0	LOC109753916	cyclin-dependent kinase G-1	XP_020168425.1
NWVB01000007.1	11.5	0.23	1	NC_053040.1	Gnomon	CDS	296830800	296830805	+	0	LOC109753921	uncharacterized protein LOC109753921	XP_040249566.1
NWVB01000007.1	11.31	0.2	8	NC_053035.1	Gnomon	CDS	297011818	297011967	+	0	LOC109756267	probable protein phosphatase 2C 47	XP_020170711.1
NWVB01000007.1	12.89	0.22	9	NC_053036.1	Gnomon	CDS	297098287	297099269	+	2	LOC109778869	translation initiation factor IF-2-like	XP_040256260.1
NWVB01000007.1	11.29	0.22	3	NC_053038.1	Gnomon	CDS	297115763	297115916	-	0	LOC120963399	proline-rich receptor-like protein kinase PERK9	XP_040243958.1
NWVB01000007.1	11.5	0.2	1	NC_053036.1	Gnomon	CDS	297134276	297134328	+	0	LOC109782467	protein YABBY 1-like	XP_040254789.1
NWVB01000007.1	13.56	0.2	8	NC_053039.1	Gnomon	CDS	297147091	297147348	-	0	LOC109770707	nudix hydrolase 20%2C chloroplastic	XP_020185007.1
NWVB01000007.1	11.44	0.2	1	NC_053036.1	Gnomon	CDS	297154614	297154754	+	1	LOC109782467	protein YABBY 1-like	XP_040254789.1
NWVB01000007.1	11	0.21	4	NC_053036.1	Gnomon	CDS	297169826	297169901	+	1	LOC109782467	protein YABBY 1-like	XP_040254789.1
NWVB01000007.1	11.83	0.22	1	NC_053036.1	Gnomon	CDS	297236852	297237167	+	0	LOC109776940	uncharacterized protein LOC109776940 isoform X2	XP_020191188.2
NWVB01000007.1	11.5	0.2	7	NC_053041.1	Gnomon	CDS	297262158	297262259	+	0	LOC109755360	peptidyl-prolyl cis-trans isomerase%2C chloroplastic isoform X1	XP_020169861.1
NWVB01000007.1	10.88	0.22	1	NC_053040.1	Gnomon	CDS	297298767	297299207	-	0	LOC109741822	uncharacterized protein LOC109741822	XP_020156493.1
NWVB01000007.1	14.04	-0.64	1	NC_053035.1	Gnomon	CDS	297343646	297344113	-	0	LOC109768437	ubiquitin-NEDD8-like protein RUB2	XP_020182750.1
NWVB01000007.1	10.16	0.2	1	NC_053035.1	Gnomon	CDS	297351662	297351907	-	0	LOC109768440	EC protein I/II	XP_020182751.1
NWVB01000007.1	12.47	0.2	13	NC_053035.1	Gnomon	CDS	297500124	297500124	+	0	LOC109759482	uncharacterized protein LOC109759482	XP_020173895.1
NWVB01000007.1	11.44	0.2	1	NC_053041.1	Gnomon	CDS	297558069	297558807	+	0	LOC109771964	calcium-binding protein CBP-like	XP_020186250.1
NWVB01000007.1	11.5	0.2	4	NC_053035.1	Gnomon	CDS	297608962	297609199	-	0	LOC109759479	ubiquitin domain-containing protein DSK2a	XP_020173892.1
NWVB01000007.1	13.56	0.2	6	NC_053037.1	Gnomon	CDS	297633682	297634401	+	0	LOC109744006	BTB/POZ and MATH domain-containing protein 2-like	XP_020158690.2
NWVB01000007.1	10.28	0.22	3	NC_053039.1	Gnomon	CDS	297761317	297761661	+	0	LOC109744885	LOW QUALITY PROTEIN: oleosin 16 kDa	XP_020159614.1
NWVB01000007.1	11.93	0.23	10	NC_053039.1	Gnomon	CDS	297983836	297983953	+	0	LOC109744886	uncharacterized protein LOC109744886	XP_040246135.1
NWVB01000007.1	12.05	0.21	1	NC_053037.1	Gnomon	CDS	298010388	298010445	+	1	LOC109752493	regulator of telomere elongation helicase 1 homolog isoform X1	XP_020166967.1
NWVB01000007.1	10.8	0.24	2	NC_053035.1	Gnomon	CDS	298045168	298047750	+	0	LOC109764948	pentatricopeptide repeat-containing protein At3g02330%2C mitochondrial	XP_020179319.1
NWVB01000007.1	13.56	0.2	10	NC_053036.1	Gnomon	CDS	298078998	298079810	-	0	LOC109762918	uncharacterized protein At5g39865	XP_020177392.1
NWVB01000007.1	12.31	0.22	13	NC_053035.1	Gnomon	CDS	298093851	298093986	+	0	LOC109764946	expansin-like A2	XP_020179316.1
NWVB01000007.1	12.89	0.22	1	NC_053041.1	Gnomon	CDS	298116583	298116975	-	0	LOC109741501	uncharacterized protein LOC109741501	XP_020156183.1
NWVB01000007.1	12.47	0.2	9	NC_053037.1	Gnomon	CDS	298194074	298194291	+	0	LOC109752496	uncharacterized protein LOC109752496	XP_020166970.1
NWVB01000007.1	10.3	0.22	5	NC_053036.1	Gnomon	CDS	298236502	298236592	+	0	LOC109761686	MD-2-related lipid-recognition protein ROSY1	XP_020176095.1
NWVB01000007.1	10.4	-0.51	2	NC_053036.1	Gnomon	CDS	298242063	298242102	+	0	LOC109761688	probable receptor-like protein kinase At1g49730	XP_020176097.1
NWVB01000007.1	13.85	0.22	12	NC_053036.1	Gnomon	CDS	298262886	298263989	-	0	LOC109761685	glycosyltransferase BC10	XP_020176094.1
NWVB01000007.1	10.24	0.2	3	NC_053037.1	Gnomon	CDS	298270122	298270331	+	0	LOC109752492	uncharacterized protein LOC109752492 isoform X1	XP_020166964.1
NWVB01000007.1	12.31	0.22	4	NC_053039.1	Gnomon	CDS	298401548	298404074	-	0	LOC109744891	receptor-like protein kinase HSL1	XP_020159618.1
NWVB01000007.1	12.03	0.24	5	NC_053041.1	Gnomon	CDS	298411442	298411704	+	0	LOC109741502	tol-Pal system protein TolA-like	XP_020156184.1
NWVB01000007.1	11.74	0.22	4	NC_053039.1	Gnomon	CDS	298436680	298437573	+	0	LOC109744890	vegetative cell wall protein gp1-like	XP_020159617.1
NWVB01000007.1	13.56	0.2	3	NC_053040.1	Gnomon	CDS	298446954	298447221	-	0	LOC109751356	transcription factor bHLH128	XP_020165844.1
NWVB01000007.1	10.49	0.2	6	NC_053041.1	Gnomon	CDS	298465634	298466185	+	0	LOC109741503	protein transport protein sec31-like	XP_020156185.1
NWVB01000007.1	12.07	0.23	2	NC_053036.1	Gnomon	CDS	298607828	298608376	-	0	LOC109757737	uncharacterized protein LOC109757737	XP_020172151.1
NWVB01000007.1	12.82	0.24	8	NC_053036.1	Gnomon	CDS	298610204	298610404	+	0	LOC109757735	RNA-binding protein CP33%2C chloroplastic	XP_020172149.1
NWVB01000007.1	11.88	0.23	7	NC_053039.1	Gnomon	CDS	298667299	298668001	-	0	LOC120965057	uncharacterized protein LOC120965057	XP_040246141.1
NWVB01000007.1	10.67	0.21	1	NC_053039.1	Gnomon	CDS	298678300	298678743	-	0	LOC109774790	probable flavin-containing monooxygenase 1	XP_020189138.1
NWVB01000007.1	11.07	0.2	23	NC_053035.1	Gnomon	CDS	298852286	298852490	-	0	LOC109780814	uncharacterized protein LOC109780814	XP_020194987.1
NWVB01000007.1	10.63	0.2	1	NC_053040.1	Gnomon	CDS	298931370	298931657	+	0	LOC109746780	11 kDa late embryogenesis abundant protein	XP_020161476.1
NWVB01000007.1	11.67	0.2	2	NC_053040.1	Gnomon	CDS	298944482	298944698	-	0	LOC109746781	4-hydroxy-3-methylbut-2-en-1-yl diphosphate synthase (ferredoxin)%2C chloroplastic	XP_040248465.1
NWVB01000007.1	12.81	0.21	3	NC_053035.1	Gnomon	CDS	298970197	298970308	+	2	LOC109770222	chitinase 8	XP_020184520.1
NWVB01000007.1	12.69	0.2	1	NC_053038.1	Gnomon	CDS	298983624	298984190	+	0	LOC109754127	cytochrome c1-like	XP_020168647.1
NWVB01000007.1	12.72	-0.59	20	NC_053041.1	Gnomon	CDS	298997264	298998064	+	0	LOC120968883	uncharacterized protein DKFZp434B061-like	XP_040251825.1
NWVB01000007.1	12.47	0.2	14	NC_053039.1	Gnomon	CDS	299009622	299009868	+	0	LOC109770588	bifunctional protein FolD 1%2C mitochondrial	XP_020184891.1
NWVB01000007.1	11.31	0.2	2	NC_053038.1	Gnomon	CDS	299081139	299081534	+	0	LOC109733298	protein RALF-like 33	XP_020148083.1
NWVB01000007.1	10.75	0.22	14	NC_053036.1	Gnomon	CDS	299123660	299124244	-	0	LOC109770450	uncharacterized mitochondrial protein AtMg00810-like	XP_020184740.1
NWVB01000007.1	12.11	0.21	2	NC_053037.1	Gnomon	CDS	299216659	299216882	+	0	LOC109764925	protein SYS1 homolog	XP_020179296.1
NWVB01000007.1	11.94	0.2	2	NC_053038.1	Gnomon	CDS	299269165	299269287	+	0	LOC109733507	ATP-dependent Clp protease proteolytic subunit-related protein 3%2C chloroplastic	XP_020148318.1
NWVB01000007.1	12.15	0.22	10	NC_053038.1	Gnomon	CDS	299270142	299270238	+	0	LOC109733507	ATP-dependent Clp protease proteolytic subunit-related protein 3%2C chloroplastic	XP_020148318.1
NWVB01000007.1	12.4	0.24	1	NC_053039.1	Gnomon	CDS	299284700	299284859	+	0	LOC109770584	putative disease resistance protein RGA3 isoform X1	XP_020184882.1
NWVB01000007.1	11.5	0.24	7	NC_053036.1	Gnomon	CDS	299315921	299316182	-	0	LOC120973986	uncharacterized protein LOC120973986	XP_040256262.1
NWVB01000007.1	11.86	0.2	11	NC_053035.1	Gnomon	CDS	299333885	299333998	+	0	LOC109766960	DDB1- and CUL4-associated factor 8	XP_020181299.1
NWVB01000007.1	11.8	0.21	1	NC_053035.1	Gnomon	CDS	299342238	299342405	-	0	LOC109766959	tetracycline resistance protein%2C class A isoform X2	XP_020181298.1
NWVB01000007.1	13.56	0.2	4	NC_053035.1	Gnomon	CDS	299361719	299362549	-	0	LOC109766958	uncharacterized protein LOC109766958	XP_020181296.1
NWVB01000007.1	13.56	0.2	3	NC_053037.1	Gnomon	CDS	299387481	299387483	-	0	LOC109757483	myosin-17	XP_020171892.1
NWVB01000007.1	10.34	0.22	4	NC_053040.1	Gnomon	CDS	299399823	299399897	-	0	LOC109749893	CMP-sialic acid transporter 5	XP_020164426.1
NWVB01000007.1	11.5	0.2	6	NC_053040.1	Gnomon	CDS	299403961	299404131	-	0	LOC109749893	CMP-sialic acid transporter 5	XP_020164426.1
NWVB01000007.1	13.56	0.2	7	NC_053036.1	Gnomon	CDS	299437473	299437543	-	0	LOC109770449	translation initiation factor IF-2-like	XP_020184739.1
NWVB01000007.1	12.31	0.22	1	NC_053037.1	Gnomon	CDS	299444422	299444670	+	0	LOC109739749	stress response protein nst1-like	XP_020154394.1
NWVB01000007.1	11.94	0.2	9	NC_053037.1	Gnomon	CDS	299489443	299489756	-	2	LOC109757319	uncharacterized protein LOC109757319	XP_020171736.1
NWVB01000007.1	12.47	0.2	2	NC_053037.1	Gnomon	CDS	299502455	299502734	-	0	LOC109737929	late cornified envelope-like proline-rich protein 1	XP_020152636.1
NWVB01000007.1	11.12	0.22	4	NC_053035.1	Gnomon	CDS	299554097	299555188	+	0	LOC109766957	24-methylenesterol C-methyltransferase 2	XP_020181295.1
NWVB01000007.1	12.89	0.22	5	NC_053036.1	Gnomon	CDS	299573925	299574668	+	0	LOC109770442	Fanconi anemia group D2 protein isoform X2	XP_040254791.1
NWVB01000007.1	10.17	0.22	1	NC_053036.1	Gnomon	CDS	299580061	299580523	+	1	LOC109770442	Fanconi anemia group D2 protein isoform X2	XP_040254791.1
NWVB01000007.1	10.4	0.22	1	NC_053038.1	Gnomon	CDS	299590205	299590757	-	0	LOC109733508	uncharacterized protein LOC109733508 isoform X2	XP_020148319.1
NWVB01000007.1	13.56	0.2	1	NC_053037.1	Gnomon	CDS	299601851	299602318	-	0	LOC109782775	uncharacterized protein LOC109782775	XP_020196979.1
NWVB01000007.1	13.75	0.23	3	NC_053035.1	Gnomon	CDS	299638962	299639681	-	0	LOC109766955	uncharacterized protein LOC109766955	XP_020181294.1
NWVB01000007.1	13.85	0.22	13	NC_053035.1	Gnomon	CDS	299645235	299646458	+	0	LOC109766954	uncharacterized protein LOC109766954	XP_020181293.1
NWVB01000007.1	12.09	-0.6	3	NC_053035.1	Gnomon	CDS	299655585	299656316	+	0	LOC120972675	L-type lectin-domain containing receptor kinase S.4-like	XP_040254083.1
NWVB01000007.1	12.47	0.2	3	NC_053038.1	Gnomon	CDS	299670708	299671316	+	0	LOC109733512	CASP-like protein 4U1	XP_020148322.1
NWVB01000007.1	13.56	0.2	1	NC_053040.1	Gnomon	CDS	299713970	299714069	-	0	LOC109786062	protein FAR1-RELATED SEQUENCE 5-like	XP_020200229.1
NWVB01000007.1	10.22	0.2	16	NC_053040.1	Gnomon	CDS	299720459	299720625	-	1	LOC120967042	uncharacterized mitochondrial protein AtMg00810-like	XP_040249568.1
NWVB01000007.1	10.6	0.21	2	NC_053039.1	Gnomon	CDS	299744472	299745950	-	0	LOC109770582	UDP-glycosyltransferase 90A1	XP_020184880.1
NWVB01000007.1	11.57	0.2	1	NC_053040.1	Gnomon	CDS	299774967	299775103	-	0	LOC120967042	uncharacterized mitochondrial protein AtMg00810-like	XP_040249568.1
NWVB01000007.1	11.86	0.2	3	NC_053035.1	Gnomon	CDS	299852019	299852342	+	0	LOC109749082	NEP1-interacting protein-like 1	XP_020163660.1
NWVB01000007.1	10.04	0.22	3	NC_053039.1	Gnomon	CDS	299879638	299879758	-	1	LOC109764436	ABC transporter G family member 53	XP_020178840.1
NWVB01000007.1	13.61	0.25	4	NC_053037.1	Gnomon	CDS	299894910	299895478	+	0	LOC109782770	protein MLN51 homolog	XP_020196974.1
NWVB01000007.1	12.14	0.2	6	NC_053035.1	Gnomon	CDS	299907268	299907357	-	0	LOC109756415	LOW QUALITY PROTEIN: T-complex protein 1 subunit alpha-like	XP_040250331.1
NWVB01000007.1	12.47	0.2	1	NC_053040.1	Gnomon	CDS	299946389	299946629	+	0	LOC109765090	uncharacterized protein LOC109765090	XP_020179465.1
NWVB01000007.1	12.01	0.2	1	NC_053039.1	Gnomon	CDS	300030693	300031734	+	0	LOC120964757	uncharacterized protein LOC120964757	XP_040245582.1
NWVB01000007.1	10.63	0.22	4	NC_053039.1	Gnomon	CDS	300080223	300080255	+	0	LOC120965068	uncharacterized protein LOC120965068	XP_040246158.1
NWVB01000007.1	11.46	0.21	7	NC_053040.1	Gnomon	CDS	300126604	300126963	-	0	LOC109765089	histone H1.10-like	XP_020179464.1
NWVB01000007.1	11.4	0.23	5	NC_053038.1	Gnomon	CDS	300133894	300134412	-	0	LOC120963401	proline-rich protein 36-like	XP_040243960.1
NWVB01000007.1	10.65	0.22	4	NC_053040.1	Gnomon	CDS	300141319	300141474	-	0	LOC109765092	nicotinamidase 1	XP_020179468.1
NWVB01000007.1	11.5	0.2	3	NC_053040.1	Gnomon	CDS	300157099	300157800	+	0	LOC109765093	osmotin-like protein	XP_020179469.1
NWVB01000007.1	11.5	0.2	9	NC_053035.1	Gnomon	CDS	300170218	300170542	+	0	LOC109750972	probable protein phosphatase 2C 72	XP_020165480.1
NWVB01000007.1	10.56	0.22	1	NC_053038.1	Gnomon	CDS	300232348	300232488	+	0	LOC109733510	uncharacterized protein LOC109733510	XP_020148321.1
NWVB01000007.1	10.32	0.2	22	NC_053038.1	Gnomon	CDS	300240490	300240612	+	0	LOC109733510	uncharacterized protein LOC109733510	XP_020148321.1
NWVB01000007.1	11.31	0.2	11	NC_053040.1	Gnomon	CDS	300275559	300275616	-	0	LOC109758575	uncharacterized protein LOC109758575	XP_020173028.1
NWVB01000007.1	11.69	0.22	4	NC_053040.1	Gnomon	CDS	300295699	300295802	+	0	LOC109758573	tRNA (guanine(37)-N1)-methyltransferase	XP_020173024.1
NWVB01000007.1	11.47	0.2	22	NC_053040.1	Gnomon	CDS	300300152	300300226	+	0	LOC109758573	tRNA (guanine(37)-N1)-methyltransferase	XP_020173024.1
NWVB01000007.1	11.31	0.2	1	NC_053038.1	Gnomon	CDS	300312886	300312930	-	0	LOC109740851	uncharacterized protein LOC109740851	XP_020155491.1
NWVB01000007.1	11.07	0.2	11	NC_053040.1	Gnomon	CDS	300390811	300390851	+	2	LOC109758562	eukaryotic translation initiation factor 2A	XP_020173007.1
NWVB01000007.1	11.07	0.2	8	NC_053040.1	Gnomon	CDS	300421709	300422136	-	0	LOC109758558	spidroin-1-like	XP_020173001.1
NWVB01000007.1	12.43	0.2	2	NC_053039.1	Gnomon	CDS	300457514	300458755	+	0	LOC120964759	leucine-rich repeat extensin-like protein 2	XP_040245584.1
NWVB01000007.1	11.43	0.25	3	NC_053039.1	Gnomon	CDS	300475696	300476427	-	0	LOC109751132	BTB/POZ and MATH domain-containing protein 1	XP_020165624.1
NWVB01000007.1	12.12	0.25	1	NC_053036.1	Gnomon	CDS	300494203	300494907	-	0	LOC120973987	uncharacterized protein LOC120973987	XP_040256263.1
NWVB01000007.1	10.99	0.21	7	NC_053036.1	Gnomon	CDS	300504292	300504435	-	0	LOC120973336	uncharacterized protein LOC120973336	XP_040254792.1
NWVB01000007.1	11.44	0.2	2	NC_053035.1	Gnomon	CDS	300568018	300568434	+	0	LOC109752557	glycine-rich protein 5-like	XP_020167047.1
NWVB01000007.1	11.31	0.2	10	NC_053035.1	Gnomon	CDS	300580597	300580919	+	0	LOC109752552	very-long-chain aldehyde decarbonylase GL1-10	XP_020167041.1
NWVB01000007.1	12.47	0.2	4	NC_053037.1	Gnomon	CDS	300706922	300707794	+	0	LOC109744562	F-box/FBD/LRR-repeat protein At1g13570 isoform X2	XP_020159314.1
NWVB01000007.1	12.97	0.22	1	NC_053035.1	Gnomon	CDS	300719850	300719928	-	1	LOC109752549	E3 ubiquitin-protein ligase RFWD3	XP_020167037.1
NWVB01000007.1	10.55	0.21	23	NC_053036.1	Gnomon	CDS	300773919	300774119	-	0	LOC120973338	uncharacterized protein LOC120973338	XP_040254793.1
NWVB01000007.1	13.56	0.2	8	NC_053040.1	Gnomon	CDS	300930065	300930162	+	1	LOC109758565	probable alpha-galactosidase B isoform X1	XP_020173014.2
NWVB01000007.1	10.5	0.22	6	NC_053040.1	Gnomon	CDS	300963494	300963844	-	0	LOC109758563	BAG-associated GRAM protein 1	XP_020173010.2
NWVB01000007.1	11.26	0.23	10	NC_053041.1	Gnomon	CDS	301026875	301026994	-	0	LOC109775322	ribonuclease E/G-like protein%2C chloroplastic isoform X2	XP_020189663.1
NWVB01000007.1	13.23	0.21	46	NC_053041.1	Gnomon	CDS	301049161	301049478	-	0	LOC109775322	ribonuclease E/G-like protein%2C chloroplastic isoform X2	XP_020189663.1
NWVB01000007.1	10.2	0.2	3	NC_053041.1	Gnomon	CDS	301051482	301051791	-	0	LOC109775322	ribonuclease E/G-like protein%2C chloroplastic isoform X2	XP_020189663.1
NWVB01000007.1	7.88	-0.46	102	NC_053040.1	Gnomon	CDS	301068335	301068427	-	2	LOC120967043	tropomyosin alpha-1 chain-like	XP_040249569.1
NWVB01000007.1	12.31	0.22	48	NC_053040.1	Gnomon	CDS	301076776	301076841	-	0	LOC120967043	tropomyosin alpha-1 chain-like	XP_040249569.1
NWVB01000007.1	10.3	0.2	2	NC_053037.1	Gnomon	CDS	301120135	301120629	-	0	LOC120976694	uncharacterized protein LOC120976694 isoform X2	XP_040259866.1
NWVB01000007.1	11.47	0.2	5	NC_053040.1	Gnomon	CDS	301132739	301133688	-	0	LOC109752840	putative cyclin-F2-1	XP_020167348.1
NWVB01000007.1	10.73	0.2	4	NC_053041.1	Gnomon	CDS	301237625	301238427	+	0	LOC109775321	microtubule-associated protein 4-like	XP_020189660.1
NWVB01000007.1	12.18	0.2	4	NC_053038.1	Gnomon	CDS	301341976	301342087	+	0	LOC109750244	dormancy-associated protein homolog 3	XP_020164796.1
NWVB01000007.1	10.94	0.22	1	NC_053038.1	Gnomon	CDS	301352790	301353386	-	0	LOC109750335	uncharacterized protein LOC109750335	XP_020164892.1
NWVB01000007.1	13.56	0.2	4	NC_053038.1	Gnomon	CDS	301360981	301361130	+	0	LOC109750328	phylloplanin	XP_040243961.1
NWVB01000007.1	13.83	0.2	5	NC_053035.1	Gnomon	CDS	301389311	301389571	+	0	LOC109768009	syndetin	XP_020182332.1
NWVB01000007.1	10.67	0.25	1	NC_053039.1	Gnomon	CDS	301433899	301434162	-	0	LOC109744730	uncharacterized protein LOC109744730	XP_020159464.1
NWVB01000007.1	11.5	0.2	3	NC_053039.1	Gnomon	CDS	301507570	301508055	+	0	LOC120964760	uncharacterized mitochondrial protein AtMg00810-like	XP_040245585.1
NWVB01000007.1	11.47	0.22	5	NC_053039.1	Gnomon	CDS	301521016	301521216	+	0	LOC109737769	sulfite exporter TauE/SafE family protein 3	XP_020152486.1
NWVB01000007.1	11.47	0.2	2	NC_053040.1	Gnomon	CDS	301636011	301636406	-	0	LOC109752839	formin-like protein 5	XP_020167347.1
NWVB01000007.1	11.98	0.23	4	NC_053038.1	Gnomon	CDS	301677327	301678084	+	0	LOC109740657	Fanconi anemia group I protein	XP_020155300.1
NWVB01000007.1	12.37	0.23	2	NC_053035.1	Gnomon	CDS	301683960	301684448	+	0	LOC109740072	carotene epsilon-monooxygenase%2C chloroplastic	XP_020154694.1
NWVB01000007.1	11.51	0.25	1	NC_053039.1	Gnomon	CDS	301700114	301700234	+	1	LOC109767911	inactive ubiquitin carboxyl-terminal hydrolase 54 isoform X2	XP_040246181.1
NWVB01000007.1	11.53	0.24	1	NC_053039.1	Gnomon	CDS	301734559	301734700	+	0	LOC109753267	probable LRR receptor-like serine/threonine-protein kinase At1g07650 isoform X1	XP_020167767.1
NWVB01000007.1	14.45	0.2	13	NC_053039.1	Gnomon	CDS	301740226	301740390	+	2	LOC109753267	probable LRR receptor-like serine/threonine-protein kinase At1g07650 isoform X1	XP_020167767.1
NWVB01000007.1	10.64	0.22	5	NC_053035.1	Gnomon	CDS	301782914	301783042	-	0	LOC109786171	myosin-2	XP_020200343.1
NWVB01000007.1	9.3	-0.49	4	NC_053038.1	Gnomon	CDS	301798897	301798924	-	0	LOC109740650	putative GTP diphosphokinase RSH1%2C chloroplastic	XP_020155295.1
NWVB01000007.1	11.31	0.22	11	NC_053036.1	Gnomon	CDS	301839095	301839427	+	0	LOC109781060	uncharacterized protein LOC109781060	XP_020195231.1
NWVB01000007.1	12.26	0.22	3	NC_053037.1	Gnomon	CDS	301872117	301872336	+	0	LOC109735518	SUN domain-containing protein 5	XP_020150329.1
NWVB01000007.1	12.47	0.2	6	NC_053035.1	Gnomon	CDS	301891488	301892114	-	0	LOC109766519	NDR1/HIN1-like protein 10	XP_020180888.1
NWVB01000007.1	13.56	0.2	8	NC_053035.1	Gnomon	CDS	301901678	301902860	+	0	LOC109766520	silicon efflux transporter LSI3	XP_020180889.1
NWVB01000007.1	12.47	0.2	4	NC_053041.1	Gnomon	CDS	301911197	301911646	+	0	LOC109751522	uncharacterized protein LOC109751522	XP_020165997.1
NWVB01000007.1	13.56	0.2	4	NC_053037.1	Gnomon	CDS	301923092	301923400	-	0	LOC120975741	uncharacterized protein LOC120975741 isoform X2	XP_040258377.1
NWVB01000007.1	13.56	0.2	3	NC_053040.1	Gnomon	CDS	301936261	301936865	-	0	LOC109774889	mitochondrial proton/calcium exchanger protein	XP_040248469.1
NWVB01000007.1	11.68	0.2	13	NC_053039.1	Gnomon	CDS	302001892	302002001	-	1	LOC109777902	proline-rich protein 36-like	XP_020192048.1
NWVB01000007.1	12.22	-0.22	2	NC_053038.1	Gnomon	CDS	302033949	302035214	-	0	LOC109740649	mucin-5AC	XP_020155294.1
NWVB01000007.1	11.92	0.22	2	NC_053036.1	Gnomon	CDS	302045905	302045971	+	0	LOC120973988	plectin-like	XP_040256264.1
NWVB01000007.1	10.84	0.22	1	NC_053035.1	Gnomon	CDS	302193744	302193815	+	0	LOC109754772	protein FAR1-RELATED SEQUENCE 5-like	XP_020169263.1
NWVB01000007.1	11.8	0.22	15	NC_053041.1	Gnomon	CDS	302209327	302209677	-	0	LOC109748466	5E5 antigen-like	XP_020163079.1
NWVB01000007.1	13.56	0.2	11	NC_053041.1	Gnomon	CDS	302239094	302239190	+	1	LOC109770370	afadin- and alpha-actinin-binding protein isoform X3	XP_040252704.1
NWVB01000007.1	10.28	0.22	4	NC_053039.1	Gnomon	CDS	302302932	302303390	-	0	LOC109770838	translation initiation factor IF-2-like	XP_020185139.1
NWVB01000007.1	12.38	0.23	4	NC_053036.1	Gnomon	CDS	302315773	302316028	-	0	LOC120973990	uncharacterized protein LOC120973990	XP_040256265.1
NWVB01000007.1	13.3	0.23	3	NC_053035.1	Gnomon	CDS	302353789	302353925	-	0	LOC120976804	serine/threonine-protein phosphatase 7 long form homolog	XP_040260181.1
NWVB01000007.1	13.9	0.23	2	NC_053041.1	Gnomon	CDS	302365262	302365649	+	0	LOC120968885	uncharacterized protein LOC120968885	XP_040251827.1
NWVB01000007.1	12.49	0.22	4	NC_053037.1	Gnomon	CDS	302557232	302557976	+	0	LOC109739135	uncharacterized protein LOC109739135	XP_020153812.1
NWVB01000007.1	10.82	0.2	1	NC_053037.1	Gnomon	CDS	302561048	302563507	+	0	LOC109739136	pentatricopeptide repeat-containing protein At4g13650-like	XP_020153813.1
NWVB01000007.1	12.47	0.2	2	NC_053035.1	Gnomon	CDS	302576368	302576539	+	0	LOC109766556	U-box domain-containing protein 33	XP_020180928.1
NWVB01000007.1	11.67	0.22	11	NC_053035.1	Gnomon	CDS	302595552	302595884	+	0	LOC109766549	uncharacterized protein LOC109766549	XP_020180921.1
NWVB01000007.1	10.25	0.2	2	NC_053035.1	Gnomon	CDS	302752868	302752895	+	0	LOC109766551	protein FAR1-RELATED SEQUENCE 5-like	XP_020180923.1
NWVB01000007.1	12.47	0.2	10	NC_053035.1	Gnomon	CDS	302761068	302761316	+	0	LOC109766551	protein FAR1-RELATED SEQUENCE 5-like	XP_020180923.1
NWVB01000007.1	11.87	0.2	8	NC_053035.1	Gnomon	CDS	302771789	302771989	-	0	LOC120968035	uncharacterized protein LOC120968035	XP_040250348.1
NWVB01000007.1	12.47	0.2	3	NC_053035.1	Gnomon	CDS	302780061	302780182	+	0	LOC109766553	U-box domain-containing protein 33-like	XP_020180924.1
NWVB01000007.1	11.47	0.2	8	NC_053035.1	Gnomon	CDS	302798102	302798218	-	2	LOC109766555	UDP-N-acetylmuramoyl-L-alanyl-D-glutamate--2%2C6-diaminopimelate ligase MurE homolog%2C chloroplastic	XP_020180926.1
NWVB01000007.1	13.56	0.2	4	NC_053040.1	Gnomon	CDS	302904161	302904884	-	1	LOC109779969	nascent polypeptide-associated complex subunit alpha%2C muscle-specific form-like	XP_040249573.1
NWVB01000007.1	12.31	0.22	5	NC_053041.1	Gnomon	CDS	302911754	302912296	-	0	LOC120968541	uncharacterized protein LOC120968541	XP_040251352.1
NWVB01000007.1	9.9	0.21	10	NC_053035.1	Gnomon	CDS	302940498	302940654	+	0	LOC109766512	uncharacterized protein LOC109766512	XP_020180876.1
NWVB01000007.1	11.31	0.2	1	NC_053038.1	Gnomon	CDS	302961640	302962075	+	0	LOC109755750	vegetative cell wall protein gp1-like	XP_040243963.1
NWVB01000007.1	12.97	0.21	8	NC_053037.1	Gnomon	CDS	302990447	302990450	+	0	LOC109756787	inactive protein kinase SELMODRAFT_444075	XP_020171213.1
NWVB01000007.1	9.27	0.2	5	NC_053037.1	Gnomon	CDS	303169152	303169556	-	0	LOC120975798	class A basic helix-loop-helix protein 9-like	XP_040258438.1
NWVB01000007.1	10.87	0.2	4	NC_053035.1	Gnomon	CDS	303208371	303209129	-	0	LOC109766516	predicted GPI-anchored protein 58	XP_020180885.2
NWVB01000007.1	11.75	0.2	1	NC_053035.1	Gnomon	CDS	303214685	303215395	-	0	LOC109766515	extensin-like	XP_020180884.1
NWVB01000007.1	13.56	0.2	9	NC_053039.1	Gnomon	CDS	303245957	303246152	-	0	LOC109751137	DNA polymerase delta subunit 4-like	XP_020165629.2
NWVB01000007.1	13.56	0.2	3	NC_053037.1	Gnomon	CDS	303258363	303259058	-	0	LOC109775346	translation initiation factor IF-2-like	XP_020189686.1
NWVB01000007.1	11.86	0.22	2	NC_053036.1	Gnomon	CDS	303261554	303262468	+	0	LOC109787409	uncharacterized mitochondrial protein AtMg00810-like	XP_020201552.1
NWVB01000007.1	11.87	0.2	2	NC_053041.1	Gnomon	CDS	303306679	303307353	+	0	LOC109770372	uncharacterized protein LOC109770372 isoform X1	XP_020184664.2
NWVB01000007.1	9.84	0.22	2	NC_053035.1	Gnomon	CDS	303364331	303365371	+	0	LOC120972678	uncharacterized protein LOC120972678	XP_040254087.1
NWVB01000007.1	13.56	0.2	7	NC_053036.1	Gnomon	CDS	303380343	303380428	+	0	LOC109787414	uncharacterized protein LOC109787414	XP_020201556.1
NWVB01000007.1	13.56	0.2	35	NC_053036.1	Gnomon	CDS	303397163	303397339	+	0	LOC120974552	uncharacterized protein LOC120974552 isoform X1	XP_040256935.1
NWVB01000007.1	9.51	0.2	8	NC_053038.1	Gnomon	CDS	303408272	303408997	-	0	LOC120963404	uncharacterized protein LOC120963404	XP_040243964.1
NWVB01000007.1	12.29	0.22	1	NC_053037.1	Gnomon	CDS	303473063	303473429	+	0	LOC109769750	transcription factor MYBS3	XP_020184061.1
NWVB01000007.1	10.49	0.2	19	NC_053035.1	Gnomon	CDS	303489057	303489569	+	0	LOC109770177	proline dehydrogenase 2%2C mitochondrial	XP_020184479.1
NWVB01000007.1	11.07	0.2	13	NC_053035.1	Gnomon	CDS	303490114	303490997	+	0	LOC109770177	proline dehydrogenase 2%2C mitochondrial	XP_020184479.1
NWVB01000007.1	10.94	0.23	3	NC_053039.1	Gnomon	CDS	303514975	303516212	+	0	LOC109751142	uncharacterized protein LOC109751142	XP_020165633.1
NWVB01000007.1	13.43	0.22	14	NC_053041.1	Gnomon	CDS	303528812	303528960	+	0	LOC120968887	actin cytoskeleton-regulatory complex protein PAN1-like	XP_040251829.1
NWVB01000007.1	11.87	0.2	9	NC_053041.1	Gnomon	CDS	303677745	303678060	-	0	LOC109739056	translation initiation factor IF-2-like	XP_020153724.1
NWVB01000007.1	10.74	0.21	1	NC_053036.1	Gnomon	CDS	303701295	303701568	+	0	LOC109759807	CSC1-like protein ERD4	XP_020174235.1
NWVB01000007.1	12.76	0.23	4	NC_053036.1	Gnomon	CDS	303730120	303730455	+	2	LOC109759812	major pollen allergen Ole e 10	XP_020174240.1
NWVB01000007.1	12.81	0.21	1	NC_053039.1	Gnomon	CDS	303779415	303779934	-	1	LOC120964762	uncharacterized protein LOC120964762	XP_040245586.1
NWVB01000007.1	11.94	0.2	1	NC_053039.1	Gnomon	CDS	303789707	303789873	-	1	LOC120964762	uncharacterized protein LOC120964762	XP_040245586.1
NWVB01000007.1	10.47	0.2	68	NC_053039.1	Gnomon	CDS	303791138	303791439	-	0	LOC120964762	uncharacterized protein LOC120964762	XP_040245586.1
NWVB01000007.1	11.87	0.2	13	NC_053037.1	Gnomon	CDS	303857781	303858548	-	0	LOC109769649	probable calcium-binding protein CML14	XP_040259877.1
NWVB01000007.1	11.32	0.21	4	NC_053035.1	Gnomon	CDS	303871655	303873511	-	0	LOC109770185	scarecrow-like protein 6	XP_020184487.1
NWVB01000007.1	13.63	0.22	9	NC_053040.1	Gnomon	CDS	303891145	303891244	+	0	LOC120967047	translation initiation factor IF-2-like	XP_040249574.1
NWVB01000007.1	12.31	0.22	3	NC_053038.1	Gnomon	CDS	303938978	303939067	-	0	LOC109761468	auxin-responsive protein IAA19	XP_040243090.1
NWVB01000007.1	10.83	0.21	9	NC_053038.1	Gnomon	CDS	303941360	303941376	-	0	LOC109761468	auxin-responsive protein IAA19	XP_040243090.1
NWVB01000007.1	11.31	0.2	3	NC_053035.1	Gnomon	CDS	303990481	303990537	+	0	LOC109770176	NADH dehydrogenase [ubiquinone] 1 beta subcomplex subunit 8%2C mitochondrial	XP_020184476.1
NWVB01000007.1	10.88	0.21	24	NC_053039.1	Gnomon	CDS	304007605	304007668	+	1	LOC109741628	serine/arginine repetitive matrix protein 1-like isoform X1	XP_040246216.1
NWVB01000007.1	11.44	0.2	1	NC_053035.1	Gnomon	CDS	304021295	304021735	-	0	LOC109770175	cortical cell-delineating protein	XP_020184475.1
NWVB01000007.1	10.73	0.2	5	NC_053035.1	Gnomon	CDS	304037198	304037560	-	0	LOC109770189	14 kDa proline-rich protein DC2.15	XP_020184492.1
NWVB01000007.1	13.56	0.2	2	NC_053039.1	Gnomon	CDS	304041178	304041639	+	0	LOC109741622	probable histone H2A.5	XP_020156289.1
NWVB01000007.1	11.5	0.2	7	NC_053035.1	Gnomon	CDS	304066323	304066619	-	0	LOC109770174	altered inheritance of mitochondria protein 32	XP_020184474.2
NWVB01000007.1	12.27	0.26	2	NC_053038.1	Gnomon	CDS	304078623	304078703	+	0	LOC109761461	uncharacterized protein LOC109761461	XP_020175863.1
NWVB01000007.1	13.56	0.2	7	NC_053038.1	Gnomon	CDS	304084800	304084912	-	2	LOC109761467	putative tRNA pseudouridine synthase	XP_020175870.1
NWVB01000007.1	12.24	0.27	1	NC_053038.1	Gnomon	CDS	304091761	304092040	-	0	LOC109761467	putative tRNA pseudouridine synthase	XP_020175870.1
NWVB01000007.1	11.47	0.2	21	NC_053035.1	Gnomon	CDS	304107304	304107435	-	0	LOC109770172	3-hydroxyisobutyryl-CoA hydrolase-like protein 2%2C mitochondrial	XP_020184473.1
NWVB01000007.1	11.87	0.2	4	NC_053035.1	Gnomon	CDS	304111318	304111533	-	0	LOC109770171	probable trehalose-phosphate phosphatase 2 isoform X2	XP_020184472.1
NWVB01000007.1	10.27	0.2	20	NC_053040.1	Gnomon	CDS	304146306	304146923	-	0	LOC120967048	vegetative cell wall protein gp1-like	XP_040249575.1
NWVB01000007.1	11.5	0.2	14	NC_053041.1	Gnomon	CDS	304198710	304199366	+	0	LOC109769752	formin-like protein 5	XP_020184063.1
NWVB01000007.1	10.97	-0.21	5	NC_053039.1	Gnomon	CDS	304226254	304226462	-	0	LOC109741621	uncharacterized protein LOC109741621 isoform X2	XP_040246218.1
NWVB01000007.1	11.31	0.2	4	NC_053036.1	Gnomon	CDS	304234808	304234960	-	0	LOC109759808	photosystem I reaction center subunit psaK%2C chloroplastic	XP_020174236.1
NWVB01000007.1	10.62	0.22	3	NC_053036.1	Gnomon	CDS	304249314	304249379	-	0	LOC109759809	187-kDa microtubule-associated protein AIR9 isoform X2	XP_020174238.1
NWVB01000007.1	8.98	0.21	3	NC_053035.1	Gnomon	CDS	304254521	304254829	-	0	LOC109770180	uncharacterized protein LOC109770180	XP_020184484.1
NWVB01000007.1	13.56	0.2	4	NC_053037.1	Gnomon	CDS	304298268	304298370	-	0	LOC109778546	uncharacterized protein LOC109778546	XP_040258439.1
NWVB01000007.1	13.56	0.2	2	NC_053039.1	Gnomon	CDS	304391494	304391772	+	0	LOC109741623	cell division cycle 20.2%2C cofactor of APC complex	XP_020156290.1
NWVB01000007.1	12.56	0.25	1	NC_053038.1	Gnomon	CDS	304418774	304418905	+	0	LOC109773028	peroxidase 2	XP_040243966.1
NWVB01000007.1	11.87	0.2	2	NC_053038.1	Gnomon	CDS	304420043	304420179	+	2	LOC109773028	peroxidase 2	XP_040243966.1
NWVB01000007.1	12.41	0.22	3	NC_053038.1	Gnomon	CDS	304466074	304466298	-	0	LOC109773030	peroxidase P7	XP_020187323.1
NWVB01000007.1	11.87	0.2	9	NC_053035.1	Gnomon	CDS	304472275	304473387	-	0	LOC109770168	uncharacterized protein LOC109770168	XP_020184467.2
NWVB01000007.1	11.87	0.2	6	NC_053039.1	Gnomon	CDS	304617166	304617509	-	0	LOC109741620	protein transport protein Sec61 subunit alpha	XP_020156285.1
NWVB01000007.1	9.28	0.21	4	NC_053036.1	Gnomon	CDS	304622475	304623122	+	0	LOC109780866	uncharacterized protein LOC109780866	XP_020195041.2
NWVB01000007.1	10.97	0.21	3	NC_053038.1	Gnomon	CDS	304669729	304669839	-	0	LOC109761466	uroporphyrinogen decarboxylase	XP_020175869.1
NWVB01000007.1	11.47	0.2	12	NC_053038.1	Gnomon	CDS	304670679	304670793	-	0	LOC109761466	uroporphyrinogen decarboxylase	XP_020175869.1
NWVB01000007.1	13.56	0.2	2	NC_053038.1	Gnomon	CDS	304715535	304715789	-	2	LOC109761451	putative potassium transporter 8	XP_020175853.1
NWVB01000007.1	12.31	0.22	2	NC_053038.1	Gnomon	CDS	304739592	304739837	-	2	LOC109761451	putative potassium transporter 8	XP_020175853.1
NWVB01000007.1	11.31	0.2	25	NC_053038.1	Gnomon	CDS	304740266	304740304	-	0	LOC109761451	putative potassium transporter 8	XP_020175853.1
NWVB01000007.1	13.56	0.2	3	NC_053040.1	Gnomon	CDS	304754712	304755182	-	0	LOC109758872	uncharacterized protein LOC109758872	XP_020173322.1
NWVB01000007.1	11.87	0.2	12	NC_053036.1	Gnomon	CDS	304799282	304799904	+	0	LOC109787412	proline-rich protein 36-like	XP_020201555.1
NWVB01000007.1	11.31	0.2	11	NC_053036.1	Gnomon	CDS	304800171	304800765	+	1	LOC109787412	proline-rich protein 36-like	XP_020201555.1
NWVB01000007.1	12.31	0.22	3	NC_053037.1	Gnomon	CDS	304886817	304887806	+	0	LOC109774585	AAA-ATPase At3g50940	XP_020188920.1
NWVB01000007.1	10.83	0.26	3	NC_053037.1	Gnomon	CDS	304890450	304890589	-	0	LOC109774596	uncharacterized protein LOC109774596 isoform X2	XP_020188938.1
NWVB01000007.1	11.91	0.22	6	NC_053038.1	Gnomon	CDS	305009279	305009968	-	0	LOC120963406	basic proline-rich protein-like	XP_040243967.1
NWVB01000007.1	11.94	0.2	3	NC_053037.1	Gnomon	CDS	305019333	305019481	+	0	LOC109765704	uncharacterized protein LOC109765704	XP_020180078.1
NWVB01000007.1	11.94	0.2	8	NC_053037.1	Gnomon	CDS	305020216	305020339	+	0	LOC109765704	uncharacterized protein LOC109765704	XP_020180078.1
NWVB01000007.1	11.94	0.21	4	NC_053036.1	Gnomon	CDS	305051361	305052911	+	2	LOC109787416	LRR receptor-like serine/threonine-protein kinase GHR1	XP_020201560.1
NWVB01000007.1	12.68	0.21	1	NC_053040.1	Gnomon	CDS	305060765	305061607	-	0	LOC109767500	protein FAR1-RELATED SEQUENCE 5-like	XP_040249576.1
NWVB01000007.1	14.29	0.23	2	NC_053037.1	Gnomon	CDS	305101215	305101333	+	0	LOC109740003	uncharacterized protein LOC109740003	XP_020154642.1
NWVB01000007.1	14.6	0.22	1	NC_053039.1	Gnomon	CDS	305111814	305112283	-	1	LOC109744827	probable LRR receptor-like protein kinase At1g51890 isoform X1	XP_020159554.1
NWVB01000007.1	11.47	0.2	1	NC_053039.1	Gnomon	CDS	305123139	305123214	-	0	LOC109744827	probable LRR receptor-like protein kinase At1g51890 isoform X1	XP_020159554.1
NWVB01000007.1	12.47	0.2	15	NC_053035.1	Gnomon	CDS	305137314	305137985	+	0	LOC109759539	putative glycine-rich cell wall structural protein 1	XP_020173947.1
NWVB01000007.1	8.76	0.2	3	NC_053035.1	Gnomon	CDS	305189600	305189836	-	0	LOC109759533	QWRF motif-containing protein 7	XP_020173943.1
NWVB01000007.1	10.63	0.2	1	NC_053036.1	Gnomon	CDS	305201952	305202214	+	2	LOC109737545	uncharacterized protein LOC109737545	XP_020152266.1
NWVB01000007.1	14.29	0.23	2	NC_053036.1	Gnomon	CDS	305245192	305245238	-	0	LOC109767228	transcription factor PHYTOCHROME INTERACTING FACTOR-LIKE 13	XP_020181578.1
NWVB01000007.1	13.86	0.23	6	NC_053039.1	Gnomon	CDS	305251755	305251854	+	0	LOC109744820	senescence-induced receptor-like serine/threonine-protein kinase	XP_040246224.1
NWVB01000007.1	12.01	0.21	1	NC_053035.1	Gnomon	CDS	305265190	305265359	-	0	LOC109759540	uncharacterized protein LOC109759540 isoform X1	XP_040260295.1
NWVB01000007.1	10.22	0.2	5	NC_053036.1	Gnomon	CDS	305276504	305276732	-	0	LOC109767227	uncharacterized oxidoreductase At1g06690%2C chloroplastic	XP_020181577.1
NWVB01000007.1	12.47	0.2	10	NC_053036.1	Gnomon	CDS	305280957	305281009	+	0	LOC109767229	protein FAR1-RELATED SEQUENCE 5-like	XP_020181579.1
NWVB01000007.1	10.45	0.2	84	NC_053038.1	Gnomon	CDS	305290999	305291208	-	0	LOC109761462	uncharacterized protein LOC109761462 isoform X1	XP_020175864.1
NWVB01000007.1	11.87	0.2	26	NC_053035.1	Gnomon	CDS	305301081	305301391	+	0	LOC109781563	putative glucuronosyltransferase PGSIP8	XP_020195742.1
NWVB01000007.1	10.65	0.21	2	NC_053037.1	Gnomon	CDS	305316660	305317640	-	0	LOC109769101	uncharacterized protein LOC109769101	XP_020183461.1
NWVB01000007.1	10.45	0.2	1	NC_053036.1	Gnomon	CDS	305343830	305344070	-	0	LOC109767226	uncharacterized oxidoreductase At1g06690%2C chloroplastic	XP_020181576.1
NWVB01000007.1	11.78	0.23	3	NC_053039.1	Gnomon	CDS	305389769	305389807	-	0	LOC109744824	B3 domain-containing protein Os03g0164300-like	XP_040246226.1
NWVB01000007.1	12.06	0.22	3	NC_053038.1	Gnomon	CDS	305473246	305473371	-	0	LOC109761460	macro domain-containing protein VPA0103	XP_020175862.1
NWVB01000007.1	11.86	0.2	19	NC_053038.1	Gnomon	CDS	305530032	305530466	+	0	LOC109761456	uncharacterized protein LOC109761456	XP_020175860.1
NWVB01000007.1	11.44	0.2	17	NC_053035.1	Gnomon	CDS	305546516	305547037	+	0	LOC109783223	predicted GPI-anchored protein 58	XP_020197412.1
NWVB01000007.1	12.85	0.22	13	NC_053039.1	Gnomon	CDS	305567235	305569526	-	0	LOC109744825	subtilisin-like protease SBT1.7	XP_020159552.1
NWVB01000007.1	13.56	0.2	4	NC_053035.1	Gnomon	CDS	305713263	305713503	-	0	LOC109783225	expansin-B6-like isoform X1	XP_020197413.1
NWVB01000007.1	11.81	0.2	5	NC_053036.1	Gnomon	CDS	305733852	305734032	-	0	LOC109743653	reticulon-like protein B8	XP_020158334.1
NWVB01000007.1	11.94	0.2	2	NC_053037.1	Gnomon	CDS	305761155	305761418	+	1	LOC109777240	amino-acid permease BAT1 homolog isoform X1	XP_020191475.1
NWVB01000007.1	12.83	0.26	8	NC_053039.1	Gnomon	CDS	305793620	305793722	+	0	LOC109771507	ubiquitin	XP_020185792.1
NWVB01000007.1	11.5	0.2	23	NC_053039.1	Gnomon	CDS	305828723	305828788	+	0	LOC109771506	endo-1%2C4-beta-xylanase 4-like	XP_040246227.1
NWVB01000007.1	11.38	0.27	2	NC_053036.1	Gnomon	CDS	305857895	305858443	+	0	LOC109743658	uncharacterized protein LOC109743658	XP_020158340.1
NWVB01000007.1	11.47	0.2	5	NC_053039.1	Gnomon	CDS	305872143	305872505	+	0	LOC109741266	syntaxin-71-like	XP_040245589.1
NWVB01000007.1	13.56	0.2	3	NC_053039.1	Gnomon	CDS	305883024	305883231	-	0	LOC109741267	probable protein arginine N-methyltransferase 1	XP_020155932.1
NWVB01000007.1	11.31	0.21	16	NC_053038.1	Gnomon	CDS	305909252	305909613	-	2	LOC109761470	transcription factor RF2b	XP_020175873.1
NWVB01000007.1	12.82	0.23	5	NC_053038.1	Gnomon	CDS	305912479	305912969	-	0	LOC109761470	transcription factor RF2b	XP_020175873.1
NWVB01000007.1	10.91	0.21	5	NC_053039.1	Gnomon	CDS	305971819	305971885	+	0	LOC109741271	histidine protein methyltransferase 1 homolog	XP_020155936.1
NWVB01000007.1	12.35	0.22	9	NC_053037.1	Gnomon	CDS	305982627	305983057	-	0	LOC109738535	uncharacterized protein LOC109738535	XP_040259882.1
NWVB01000007.1	11.5	0.2	1	NC_053037.1	Gnomon	CDS	305999553	305999852	-	0	LOC109738532	transcriptional corepressor LEUNIG isoform X6	XP_040259884.1
NWVB01000007.1	11.93	0.23	1	NC_053035.1	Gnomon	CDS	306022206	306022383	-	0	LOC109749702	expansin-B2	XP_020164238.1
NWVB01000007.1	11.83	0.22	1	NC_053039.1	Gnomon	CDS	306048142	306048960	+	0	LOC109777380	transcription repressor OFP14-like	XP_020191613.1
NWVB01000007.1	11.94	0.2	2	NC_053035.1	Gnomon	CDS	306063230	306063422	-	0	LOC109749701	expansin-B2	XP_020164237.1
NWVB01000007.1	12.47	0.2	14	NC_053035.1	Gnomon	CDS	306073595	306073769	-	0	LOC109749700	expansin-B3	XP_020164236.1
NWVB01000007.1	13.56	0.2	6	NC_053039.1	Gnomon	CDS	306086514	306087463	-	0	LOC109739633	3-ketoacyl-CoA synthase 17	XP_020154292.1
NWVB01000007.1	13.27	0.21	1	NC_053037.1	Gnomon	CDS	306121904	306122470	+	0	LOC109744203	uncharacterized protein LOC109744203	XP_020158886.1
NWVB01000007.1	13.13	0.23	11	NC_053038.1	Gnomon	CDS	306132352	306132408	-	0	LOC109757268	E3 ubiquitin-protein ligase SINA-like 5	XP_040243968.1
NWVB01000007.1	12.76	0.2	9	NC_053039.1	Gnomon	CDS	306186509	306187057	+	0	LOC109770130	clumping factor B-like	XP_020184438.1
NWVB01000007.1	11.75	0.25	2	NC_053035.1	Gnomon	CDS	306208719	306208929	+	0	LOC109749699	expansin-B4	XP_020164235.1
NWVB01000007.1	11.38	0.23	6	NC_053035.1	Gnomon	CDS	306210124	306210457	+	1	LOC109749699	expansin-B4	XP_020164235.1
NWVB01000007.1	12.43	0.24	7	NC_053036.1	Gnomon	CDS	306239169	306239951	+	0	LOC109743659	protein G1-like	XP_020158341.1
NWVB01000007.1	12.47	0.2	5	NC_053037.1	Gnomon	CDS	306379834	306379909	-	0	LOC109762667	transcriptional corepressor LEUNIG isoform X2	XP_020177125.1
NWVB01000007.1	11.95	0.24	3	NC_053037.1	Gnomon	CDS	306386799	306386860	-	0	LOC109762667	transcriptional corepressor LEUNIG isoform X2	XP_020177125.1
NWVB01000007.1	12.75	-0.21	6	NC_053040.1	Gnomon	CDS	306453988	306454091	-	0	LOC109779253	cytochrome c oxidase subunit 1-like	XP_040248472.1
NWVB01000007.1	11.44	0.2	8	NC_053040.1	Gnomon	CDS	306496847	306497806	+	0	LOC120966468	ATP synthase subunit a-like	XP_040248474.1
NWVB01000007.1	13.56	0.2	8	NC_053039.1	Gnomon	CDS	306501346	306501540	+	0	LOC120964764	protein FAR1-RELATED SEQUENCE 5-like	XP_040245590.1
NWVB01000007.1	10.57	-0.51	2	NC_053040.1	Gnomon	CDS	306529439	306529443	+	0	LOC120967051	putative cytochrome c biosynthesis ccmC-like mitochondrial protein	XP_040249577.1
NWVB01000007.1	11.17	0.22	2	NC_053039.1	Gnomon	CDS	306541104	306541350	+	0	LOC109770100	probable serine/threonine-protein kinase PIX7 isoform X1	XP_020184403.1
NWVB01000007.1	11.07	0.21	8	NC_053039.1	Gnomon	CDS	306552281	306552469	+	0	LOC109770102	hypersensitive-induced response protein-like protein 2	XP_020184405.1
NWVB01000007.1	12.47	0.2	6	NC_053035.1	Gnomon	CDS	306609645	306609867	-	2	LOC109749698	LOW QUALITY PROTEIN: CCR4-NOT transcription complex subunit 1	XP_020164234.1
NWVB01000007.1	11.07	0.2	16	NC_053035.1	Gnomon	CDS	306611125	306611223	-	0	LOC109749698	LOW QUALITY PROTEIN: CCR4-NOT transcription complex subunit 1	XP_020164234.1
NWVB01000007.1	13.56	0.2	2	NC_053036.1	Gnomon	CDS	306690794	306691119	-	0	LOC109744214	proline-rich receptor-like protein kinase PERK10	XP_020158897.1
NWVB01000007.1	13.56	0.2	14	NC_053036.1	Gnomon	CDS	306738020	306738183	-	1	LOC109753524	protein ESSENTIAL FOR POTEXVIRUS ACCUMULATION 1	XP_020168012.1
NWVB01000007.1	12.38	0.22	8	NC_053040.1	Gnomon	CDS	306761081	306761087	-	1	LOC109743010	uncharacterized protein LOC109743010 isoform X4	XP_040248479.1
NWVB01000007.1	11.68	0.2	7	NC_053037.1	Gnomon	CDS	306781566	306781745	+	0	LOC109762666	myosin-11-like	XP_020177122.1
NWVB01000007.1	13.56	0.2	5	NC_053040.1	Gnomon	CDS	306888049	306888387	-	0	LOC109743008	uncharacterized protein LOC109743008	XP_020157687.1
NWVB01000007.1	12.53	0.24	2	NC_053040.1	Gnomon	CDS	306896638	306897069	-	0	LOC109742994	integrin-linked protein kinase 1	XP_020157677.1
NWVB01000007.1	12.81	0.21	2	NC_053039.1	Gnomon	CDS	306954076	306954121	+	0	LOC109770106	mitochondrial outer membrane porin	XP_020184408.1
NWVB01000007.1	11.31	0.2	20	NC_053039.1	Gnomon	CDS	306960238	306960322	+	0	LOC109770105	isochorismate synthase 2%2C chloroplastic	XP_020184407.1
NWVB01000007.1	12.76	0.2	1	NC_053039.1	Gnomon	CDS	306975765	306975798	+	0	LOC109770107	alcohol dehydrogenase 2	XP_020184409.1
NWVB01000007.1	12.99	0.22	3	NC_053037.1	Gnomon	CDS	306980555	306982366	+	0	LOC109766304	pentatricopeptide repeat-containing protein At5g55740%2C chloroplastic	XP_040259885.1
NWVB01000007.1	12.1	0.23	2	NC_053035.1	Gnomon	CDS	306995075	306995237	+	0	LOC109782804	linoleate 9S-lipoxygenase 6 isoform X2	XP_040260333.1
NWVB01000007.1	13.56	0.2	1	NC_053035.1	Gnomon	CDS	307004192	307004383	-	0	LOC109782805	pyruvate kinase isozyme G%2C chloroplastic	XP_020197006.1
NWVB01000007.1	11.93	0.23	9	NC_053040.1	Gnomon	CDS	307132011	307132198	+	0	LOC109742996	acetolactate synthase small subunit 2%2C chloroplastic isoform X2	XP_020157681.1
NWVB01000007.1	11.47	0.2	10	NC_053038.1	Gnomon	CDS	307140033	307140238	+	0	LOC109759090	transmembrane protein 87B	XP_020173514.1
NWVB01000007.1	11.63	0.2	7	NC_053038.1	Gnomon	CDS	307152459	307154214	-	0	LOC109759091	phospholipid-transporting ATPase 1	XP_020173516.1
NWVB01000007.1	11.94	0.2	30	NC_053041.1	Gnomon	CDS	307167400	307167789	-	0	LOC109734863	uncharacterized protein LOC109734863	XP_020149628.1
NWVB01000007.1	12.36	0.21	5	NC_053035.1	Gnomon	CDS	307199375	307199723	-	0	LOC109782809	uncharacterized protein LOC109782809	XP_020197010.1
NWVB01000007.1	13.56	0.2	3	NC_053036.1	Gnomon	CDS	307212974	307214526	-	0	LOC109757952	probable LRR receptor-like serine/threonine-protein kinase At2g16250	XP_020172387.1
NWVB01000007.1	10.76	0.2	1	NC_053039.1	Gnomon	CDS	307284096	307284260	+	0	LOC109770111	ASC1-like protein 1	XP_020184413.1
NWVB01000007.1	11.07	0.2	51	NC_053035.1	Gnomon	CDS	307309346	307309984	-	0	LOC109782810	probable methyltransferase PMT2	XP_020197012.1
NWVB01000007.1	12.47	0.2	3	NC_053041.1	Gnomon	CDS	307342156	307342177	-	0	LOC109734869	uncharacterized protein LOC109734869 isoform X2	XP_020149649.1
NWVB01000007.1	11.12	0.23	4	NC_053037.1	Gnomon	CDS	307369879	307369932	-	0	LOC109766302	ABC transporter G family member 36	XP_020180656.1
NWVB01000007.1	11.29	0.22	2	NC_053037.1	Gnomon	CDS	307387516	307388262	+	0	LOC109766306	uncharacterized protein LOC109766306	XP_020180659.1
NWVB01000007.1	11.82	0.24	3	NC_053039.1	Gnomon	CDS	307400497	307400596	-	0	LOC109770112	uncharacterized protein LOC109770112	XP_040246239.1
NWVB01000007.1	9.97	0.22	7	NC_053035.1	Gnomon	CDS	307496862	307497233	-	0	LOC109782802	methyl-CpG-binding domain protein 2-like	XP_020197003.1
NWVB01000007.1	11.87	0.2	3	NC_053039.1	Gnomon	CDS	307561503	307561622	-	0	LOC109770133	uncharacterized protein LOC109770133	XP_020184441.1
NWVB01000007.1	12.71	0.22	2	NC_053038.1	Gnomon	CDS	307592834	307593247	+	0	LOC109732884	uncharacterized protein LOC109732884	XP_020147678.1
NWVB01000007.1	10.62	0.22	1	NC_053037.1	Gnomon	CDS	307609547	307609662	+	0	LOC109780544	V-type proton ATPase subunit c''2	XP_020194722.1
NWVB01000007.1	11.21	0.22	3	NC_053037.1	Gnomon	CDS	307612027	307612197	+	1	LOC109780544	V-type proton ATPase subunit c''2	XP_020194722.1
NWVB01000007.1	11.53	0.22	2	NC_053038.1	Gnomon	CDS	307643969	307644089	-	0	LOC109732824	protein ENHANCED DISEASE RESISTANCE 4	XP_020147613.1
NWVB01000007.1	10.62	0.21	1	NC_053038.1	Gnomon	CDS	307654045	307654476	-	0	LOC109732852	uncharacterized protein LOC109732852 isoform X2	XP_040243097.1
NWVB01000007.1	12.47	0.2	50	NC_053036.1	Gnomon	CDS	307711092	307711576	+	2	LOC109757955	leucine-rich repeat receptor-like serine/threonine-protein kinase BAM1	XP_020172390.2
NWVB01000007.1	11.87	0.2	3	NC_053035.1	Gnomon	CDS	307770021	307770128	+	2	LOC109779979	dynamin-related protein 1E	XP_020194167.1
NWVB01000007.1	12.47	0.2	1	NC_053036.1	Gnomon	CDS	307833123	307833743	-	0	LOC109757949	uncharacterized protein LOC109757949	XP_020172384.1
NWVB01000007.1	10.89	0.23	6	NC_053040.1	Gnomon	CDS	307864911	307865501	-	0	LOC109779959	proline-rich receptor-like protein kinase PERK9	XP_020194145.2
NWVB01000007.1	12.61	0.21	2	NC_053036.1	Gnomon	CDS	307893031	307893139	+	0	LOC109757953	EPIDERMAL PATTERNING FACTOR-like protein 2	XP_020172388.1
NWVB01000007.1	11.75	0.21	1	NC_053037.1	Gnomon	CDS	307973675	307973734	-	0	LOC109765513	LOW QUALITY PROTEIN: protein YIPF1 homolog	XP_020179882.1
NWVB01000007.1	10.63	0.2	11	NC_053035.1	Gnomon	CDS	308038999	308039850	-	0	LOC109779966	uncharacterized protein LOC109779966	XP_020194151.1
NWVB01000007.1	12.89	0.22	1	NC_053035.1	Gnomon	CDS	308074635	308075495	+	0	LOC109779977	uncharacterized protein LOC109779977	XP_020194165.1
NWVB01000007.1	13.56	0.2	4	NC_053035.1	Gnomon	CDS	308093717	308093911	-	0	LOC109779975	SH2 domain-containing protein B isoform X2	XP_020194163.1
NWVB01000007.1	10.62	0.2	2	NC_053039.1	Gnomon	CDS	308105391	308105438	-	0	LOC109770114	LOW QUALITY PROTEIN: CRM-domain containing factor CFM3%2C chloroplastic/mitochondrial	XP_020184416.2
NWVB01000007.1	12.47	0.2	7	NC_053038.1	Gnomon	CDS	308143703	308144362	+	0	LOC109732797	serine/threonine-protein kinase AtPK2/AtPK19 isoform X2	XP_020147596.1
NWVB01000007.1	12.56	-0.57	3	NC_053038.1	Gnomon	CDS	308153521	308153568	-	0	LOC109732781	eukaryotic translation initiation factor 2 subunit beta	XP_020147563.1
NWVB01000007.1	11.07	0.2	25	NC_053039.1	Gnomon	CDS	308251164	308251853	+	0	LOC109770117	CRM-domain containing factor CFM3%2C chloroplastic/mitochondrial	XP_020184420.2
NWVB01000007.1	10.49	0.22	6	NC_053038.1	Gnomon	CDS	308366892	308369564	-	0	LOC109732771	receptor-like protein kinase FERONIA	XP_020147554.1
NWVB01000007.1	10.75	0.22	3	NC_053038.1	Gnomon	CDS	308379294	308379396	-	0	LOC109732762	ribosome biogenesis protein BMS1 homolog	XP_020147545.1
NWVB01000007.1	11.57	0.22	11	NC_053040.1	Gnomon	CDS	308402577	308402660	-	0	LOC109779955	uncharacterized protein LOC109779955	XP_020194143.1
NWVB01000007.1	10.24	0.2	18	NC_053035.1	Gnomon	CDS	308410844	308410990	+	0	LOC109779963	uncharacterized protein LOC109779963	XP_040254088.1
NWVB01000007.1	11.71	0.2	2	NC_053036.1	Gnomon	CDS	308546808	308546918	-	0	LOC109765997	uncharacterized protein LOC109765997	XP_040256268.1
NWVB01000007.1	10.5	0.21	12	NC_053036.1	Gnomon	CDS	308552837	308553121	+	0	LOC109766001	uncharacterized protein LOC109766001	XP_040254805.1
NWVB01000007.1	11.47	0.2	9	NC_053040.1	Gnomon	CDS	308574333	308574433	-	0	LOC120966475	uncharacterized protein LOC120966475	XP_040248481.1
NWVB01000007.1	10.24	0.21	11	NC_053039.1	Gnomon	CDS	308587383	308588528	-	0	LOC120964767	uncharacterized protein LOC120964767	XP_040245592.1
NWVB01000007.1	12.31	0.22	4	NC_053037.1	Gnomon	CDS	308606939	308607092	-	0	LOC109746561	uncharacterized protein LOC109746561	XP_020161274.2
NWVB01000007.1	11.7	0.22	3	NC_053035.1	Gnomon	CDS	308662546	308662642	+	0	LOC109732134	uncharacterized protein LOC109732134 isoform X1	XP_040260390.1
NWVB01000007.1	10.76	0.2	6	NC_053035.1	Gnomon	CDS	308670323	308670409	+	1	LOC109732134	uncharacterized protein LOC109732134 isoform X1	XP_040260390.1
NWVB01000007.1	9.32	0.2	1	NC_053035.1	Gnomon	CDS	308680099	308680202	+	0	LOC109732134	uncharacterized protein LOC109732134 isoform X1	XP_040260390.1
NWVB01000007.1	11.47	0.2	3	NC_053039.1	Gnomon	CDS	308722219	308722405	-	0	LOC109749661	uncharacterized protein LOC109749661	XP_020164202.1
NWVB01000007.1	11.44	0.23	9	NC_053037.1	Gnomon	CDS	308748671	308749015	-	0	LOC109746553	uncharacterized protein LOC109746553	XP_020161264.1
NWVB01000007.1	11.53	0.22	7	NC_053037.1	Gnomon	CDS	308750779	308750964	-	0	LOC109746553	uncharacterized protein LOC109746553	XP_020161264.1
NWVB01000007.1	13.56	0.2	2	NC_053037.1	Gnomon	CDS	308792229	308792373	+	0	LOC109746499	putative cytochrome c oxidase subunit 5b-like	XP_020161216.1
NWVB01000007.1	11.59	0.2	1	NC_053037.1	Gnomon	CDS	308804803	308804815	+	0	LOC109746464	acyl-protein thioesterase 1	XP_040259887.1
NWVB01000007.1	11.93	0.22	9	NC_053037.1	Gnomon	CDS	308827460	308827741	-	0	LOC109746532	nucleolar and coiled-body phosphoprotein 1-like	XP_020161245.1
NWVB01000007.1	9.75	-0.51	2	NC_053041.1	Gnomon	CDS	308868236	308868447	-	0	LOC109777903	translation initiation factor IF-2-like	XP_020192045.1
NWVB01000007.1	7.52	0.39	1	NC_053038.1	Gnomon	CDS	308905354	308905363	+	0	LOC109756208	60S ribosomal protein L10	XP_020170658.1
NWVB01000007.1	9.5	0.22	1	NC_053040.1	Gnomon	CDS	308933047	308933113	+	0	LOC120967055	vegetative cell wall protein gp1-like	XP_040249582.1
NWVB01000007.1	13.56	0.2	39	NC_053037.1	Gnomon	CDS	308953211	308954164	-	0	LOC109746459	uncharacterized protein LOC109746459	XP_020161174.1
NWVB01000007.1	12.07	0.26	1	NC_053040.1	Gnomon	CDS	308961602	308962485	+	2	LOC120967055	vegetative cell wall protein gp1-like	XP_040249582.1
NWVB01000007.1	9.5	0.22	15	NC_053036.1	Gnomon	CDS	309029402	309029725	-	0	LOC109766000	homeobox protein knotted-1-like 12	XP_020180358.1
NWVB01000007.1	11.07	0.2	7	NC_053038.1	Gnomon	CDS	309098233	309098429	+	0	LOC109740596	hydroxyacylglutathione hydrolase cytoplasmic isoform X1	XP_020155242.1
NWVB01000007.1	11.87	0.2	3	NC_053038.1	Gnomon	CDS	309100591	309100752	+	1	LOC109740596	hydroxyacylglutathione hydrolase cytoplasmic isoform X1	XP_020155242.1
NWVB01000007.1	12.25	0.23	11	NC_053036.1	Gnomon	CDS	309132042	309132482	+	0	LOC109785272	uncharacterized protein LOC109785272	XP_020199457.1
NWVB01000007.1	10.7	0.21	3	NC_053039.1	Gnomon	CDS	309141546	309141638	+	0	LOC109741413	zinc finger CCCH domain-containing protein 59	XP_020156088.1
NWVB01000007.1	11.89	0.22	3	NC_053038.1	Gnomon	CDS	309161423	309161554	-	0	LOC109740599	protein PIN-LIKES 6-like isoform X1	XP_040243111.1
NWVB01000007.1	12.47	0.2	48	NC_053038.1	Gnomon	CDS	309177087	309177147	+	0	LOC120962979	uncharacterized protein LOC120962979 isoform X1	XP_040243115.1
NWVB01000007.1	11.49	0.22	1	NC_053039.1	Gnomon	CDS	309219772	309219849	-	2	LOC109741415	ice-structuring glycoprotein-like	XP_020156090.1
NWVB01000007.1	12.88	0.21	7	NC_053035.1	Gnomon	CDS	309226407	309226496	-	0	LOC120968050	uncharacterized protein LOC120968050 isoform X2	XP_040250370.1
NWVB01000007.1	11.31	0.2	4	NC_053040.1	Gnomon	CDS	309288332	309289294	-	0	LOC109736198	histone-lysine N-methyltransferase ASHR3	XP_020151000.1
NWVB01000007.1	11.31	0.2	1	NC_053036.1	Gnomon	CDS	309343371	309344004	+	0	LOC120973994	vegetative cell wall protein gp1-like	XP_040256269.1
NWVB01000007.1	11.87	0.2	3	NC_053036.1	Gnomon	CDS	309405899	309406613	+	0	LOC109753268	uncharacterized protein LOC109753268	XP_020167770.1
NWVB01000007.1	11.13	0.26	1	NC_053039.1	Gnomon	CDS	309540896	309541651	-	0	LOC109754363	LOW QUALITY PROTEIN: L-ascorbate oxidase	XP_020168863.1
NWVB01000007.1	13.56	0.2	3	NC_053035.1	Gnomon	CDS	309649592	309649712	-	1	LOC109739322	metacaspase-1	XP_020153998.1
NWVB01000007.1	12.89	0.22	2	NC_053035.1	Gnomon	CDS	309651699	309652038	-	0	LOC109739322	metacaspase-1	XP_020153998.1
NWVB01000007.1	11.87	0.2	4	NC_053040.1	Gnomon	CDS	309673822	309674943	-	0	LOC109736202	uncharacterized protein LOC109736202	XP_020151004.1
NWVB01000007.1	12.31	0.22	3	NC_053041.1	Gnomon	CDS	309708773	309709200	-	0	LOC109745309	zinc finger BED domain-containing protein RICESLEEPER 1-like	XP_040251831.1
NWVB01000007.1	10.74	0.22	5	NC_053035.1	Gnomon	CDS	309826985	309827243	-	1	LOC109787365	phosphatidylinositol 4-phosphate 5-kinase 4	XP_020201516.1
NWVB01000007.1	12.14	0.2	28	NC_053035.1	Gnomon	CDS	309841697	309841895	-	0	LOC109787364	putative casein kinase II subunit beta-4	XP_020201515.1
NWVB01000007.1	13.93	0.22	2	NC_053037.1	Gnomon	CDS	309851793	309851939	+	0	LOC109742846	uncharacterized protein LOC109742846	XP_020157531.1
NWVB01000007.1	12.23	0.21	8	NC_053039.1	Gnomon	CDS	309964312	309964629	+	0	LOC109754367	glutathione S-transferase U18	XP_020168866.1
NWVB01000007.1	13.56	0.2	11	NC_053037.1	Gnomon	CDS	310017875	310018148	+	0	LOC109756639	GDSL esterase/lipase At2g27360	XP_020171075.1
NWVB01000007.1	11.76	0.2	5	NC_053037.1	Gnomon	CDS	310020159	310020435	+	0	LOC109756639	GDSL esterase/lipase At2g27360	XP_020171075.1
NWVB01000007.1	11.91	0.22	7	NC_053039.1	Gnomon	CDS	310032568	310032716	-	0	LOC109754356	FAD synthetase%2C chloroplastic isoform X1	XP_020168854.1
NWVB01000007.1	11.47	0.2	6	NC_053041.1	Gnomon	CDS	310059241	310059455	+	0	LOC109745308	CASP-like protein 4A2	XP_020160020.1
NWVB01000007.1	10.26	0.25	1	NC_053038.1	Gnomon	CDS	310084825	310084895	+	0	LOC109738297	COP1-interacting protein 7	XP_040243121.1
NWVB01000007.1	11.13	0.23	4	NC_053038.1	Gnomon	CDS	310090140	310090220	+	0	LOC109738297	COP1-interacting protein 7	XP_040243121.1
NWVB01000007.1	12.47	0.24	5	NC_053038.1	Gnomon	CDS	310101694	310102518	+	0	LOC109738299	uncharacterized protein LOC109738299	XP_020152996.1
NWVB01000007.1	10.68	0.2	6	NC_053037.1	Gnomon	CDS	310150378	310152069	-	0	LOC109735986	adenylate-forming reductase 06235	XP_020150811.1
NWVB01000007.1	11.77	0.22	6	NC_053040.1	Gnomon	CDS	310178736	310179161	+	0	LOC109736196	hydroxycinnamoyltransferase 2	XP_020150998.1
NWVB01000007.1	11.07	0.2	18	NC_053040.1	Gnomon	CDS	310183239	310184141	+	0	LOC109736196	hydroxycinnamoyltransferase 2	XP_020150998.1
NWVB01000007.1	11.01	0.23	16	NC_053037.1	Gnomon	CDS	310208534	310208998	+	0	LOC109771907	pollen-specific leucine-rich repeat extensin-like protein 3	XP_020186191.1
NWVB01000007.1	11.94	0.2	1	NC_053037.1	Gnomon	CDS	310218622	310218822	+	0	LOC109771907	pollen-specific leucine-rich repeat extensin-like protein 3	XP_020186191.1
NWVB01000007.1	11.68	0.2	8	NC_053037.1	Gnomon	CDS	310227919	310228264	-	0	LOC109771905	uncharacterized protein LOC109771905	XP_020186189.1
NWVB01000007.1	12.47	0.2	51	NC_053036.1	Gnomon	CDS	310281933	310282196	+	0	LOC109740806	RNA-binding protein 1	XP_020155441.1
NWVB01000007.1	11.94	0.2	10	NC_053041.1	Gnomon	CDS	310446356	310446392	+	0	LOC109740658	uncharacterized protein LOC109740658	XP_020155301.1
NWVB01000007.1	10.88	0.2	1	NC_053036.1	Gnomon	CDS	310450231	310450513	+	0	LOC109740808	AP2-like ethylene-responsive transcription factor CRL5 isoform X1	XP_020155442.1
NWVB01000007.1	9.39	0.21	6	NC_053038.1	Gnomon	CDS	310471131	310471193	-	0	LOC109759024	protein PHOSPHATE STARVATION RESPONSE 1 isoform X1	XP_020173453.1
NWVB01000007.1	11.87	0.2	8	NC_053039.1	Gnomon	CDS	310575512	310575962	+	0	LOC109754351	uncharacterized protein LOC109754351	XP_020168849.1
NWVB01000007.1	11.47	0.2	1	NC_053035.1	Gnomon	CDS	310596559	310596735	+	0	LOC109751890	uncharacterized protein LOC109751890	XP_020166355.1
NWVB01000007.1	11.23	-0.58	7	NC_053035.1	Gnomon	CDS	310642998	310643119	-	0	LOC120976874	uncharacterized protein LOC120976874	XP_040260424.1
NWVB01000007.1	11.67	0.26	4	NC_053040.1	Gnomon	CDS	310682762	310683244	-	0	LOC109748076	uncharacterized protein LOC109748076	XP_020162720.1
NWVB01000007.1	10.65	0.21	1	NC_053036.1	Gnomon	CDS	310745401	310745544	+	0	LOC109740805	dnaJ homolog subfamily C member 7	XP_020155439.1
NWVB01000007.1	11.86	0.2	15	NC_053036.1	Gnomon	CDS	310753069	310753126	+	0	LOC109740805	dnaJ homolog subfamily C member 7	XP_020155439.1
NWVB01000007.1	12.33	0.2	5	NC_053036.1	Gnomon	CDS	310761032	310761100	+	0	LOC109740809	uncharacterized protein LOC109740809 isoform X1	XP_040254810.1
NWVB01000007.1	13.56	0.2	24	NC_053036.1	Gnomon	CDS	310794315	310795385	-	0	LOC109740815	protein PHLOEM PROTEIN 2-LIKE A10	XP_020155450.1
NWVB01000007.1	11.37	0.2	1	NC_053037.1	Gnomon	CDS	310828995	310829259	-	0	LOC109771904	uncharacterized protein YNL011C isoform X1	XP_020186187.1
NWVB01000007.1	10.16	0.2	9	NC_053035.1	Gnomon	CDS	310856552	310856938	+	0	LOC109737489	uncharacterized protein LOC109737489	XP_020152209.1
NWVB01000007.1	12.47	0.2	13	NC_053038.1	Gnomon	CDS	310911486	310911883	+	0	LOC109761484	probable dolichyl pyrophosphate Man9GlcNAc2 alpha-1%2C3-glucosyltransferase	XP_020175888.1
NWVB01000007.1	11.47	0.2	11	NC_053038.1	Gnomon	CDS	310921268	310921355	-	0	LOC109761483	leucine-rich repeat receptor protein kinase HPCA1	XP_020175887.1
NWVB01000007.1	11.47	0.2	9	NC_053039.1	Gnomon	CDS	310946805	310947212	-	0	LOC109775940	probable trehalose-phosphate phosphatase 7	XP_020190227.1
NWVB01000007.1	13.56	0.2	2	NC_053038.1	Gnomon	CDS	311059657	311059971	-	1	LOC120963409	leucine zipper putative tumor suppressor 2-like	XP_040243972.1
NWVB01000007.1	11.12	0.23	5	NC_053036.1	Gnomon	CDS	311186176	311186601	+	0	LOC109740813	glycine-rich cell wall structural protein	XP_020155449.1
NWVB01000007.1	11.92	0.24	2	NC_053036.1	Gnomon	CDS	311213047	311213126	+	0	LOC109740812	DNA-(apurinic or apyrimidinic site) endonuclease 2-like isoform X2	XP_020155448.1
NWVB01000007.1	12.47	0.2	1	NC_053038.1	Gnomon	CDS	311248018	311248374	-	0	LOC109752413	probable apyrase 1	XP_020166901.1
NWVB01000007.1	11.1	0.21	17	NC_053035.1	Gnomon	CDS	311306202	311306629	-	0	LOC109763265	cyclin-P4-1	XP_020177701.1
NWVB01000007.1	12	0.22	12	NC_053037.1	Gnomon	CDS	311312924	311313434	-	0	LOC109770761	uncharacterized protein LOC109770761	XP_020185057.2
NWVB01000007.1	12.31	0.22	2	NC_053037.1	Gnomon	CDS	311455311	311455554	+	0	LOC120975803	uncharacterized protein LOC120975803	XP_040258444.1
NWVB01000007.1	11.87	0.2	14	NC_053039.1	Gnomon	CDS	311678977	311679616	-	1	LOC109770429	protein ROLLING AND ERECT LEAF 2-like	XP_040246255.1
NWVB01000007.1	11.87	0.2	4	NC_053035.1	Gnomon	CDS	311743403	311743408	-	0	LOC109763274	uncharacterized protein LOC109763274	XP_020177711.1
NWVB01000007.1	11.87	0.2	13	NC_053040.1	Gnomon	CDS	311874443	311874659	+	0	LOC109741632	uncharacterized protein LOC109741632 isoform X1	XP_040248485.1
NWVB01000007.1	10.25	0.25	9	NC_053040.1	Gnomon	CDS	311887060	311887455	-	0	LOC109741630	glycine-rich protein 1-like	XP_020156293.1
NWVB01000007.1	12.62	0.26	1	NC_053041.1	Gnomon	CDS	311908241	311908687	+	0	LOC120968750	ribosomal protein S7%2C mitochondrial-like	XP_040251654.1
NWVB01000007.1	12.2	0.21	7	NC_053040.1	Gnomon	CDS	311925055	311926407	-	0	LOC109741631	BTB/POZ domain-containing protein At2g24240-like	XP_020156294.1
NWVB01000007.1	12.49	0.22	4	NC_053040.1	Gnomon	CDS	311939837	311939941	-	0	LOC109741635	neurofilament heavy polypeptide	XP_020156296.1
NWVB01000007.1	10.23	0.21	4	NC_053036.1	Gnomon	CDS	311974435	311974482	+	0	LOC109736013	phospholipase A-2-activating protein	XP_020150817.1
NWVB01000007.1	11.86	0.2	5	NC_053036.1	Gnomon	CDS	311980286	311980358	+	0	LOC109736013	phospholipase A-2-activating protein	XP_020150817.1
NWVB01000007.1	12.09	0.27	1	NC_053037.1	Gnomon	CDS	312068983	312069075	+	0	LOC109771152	uncharacterized protein At1g03900 isoform X1	XP_020185442.1
NWVB01000007.1	10.98	0.2	2	NC_053037.1	Gnomon	CDS	312070351	312070441	+	2	LOC109771152	uncharacterized protein At1g03900 isoform X1	XP_020185442.1
NWVB01000007.1	11.47	0.2	2	NC_053038.1	Gnomon	CDS	312080970	312081446	+	0	LOC120962519	uncharacterized protein LOC120962519	XP_040242190.1
NWVB01000007.1	12.18	0.2	4	NC_053037.1	Gnomon	CDS	312137890	312138031	-	0	LOC109771154	ubiquitin-like modifier-activating enzyme atg7	XP_020185444.1
NWVB01000007.1	12	0.21	7	NC_053036.1	Gnomon	CDS	312217176	312217288	+	0	LOC109736012	uncharacterized protein LOC109736012 isoform X3	XP_020150815.1
NWVB01000007.1	13.56	0.2	17	NC_053036.1	Gnomon	CDS	312220360	312220710	+	0	LOC109736012	uncharacterized protein LOC109736012 isoform X3	XP_020150815.1
NWVB01000007.1	12.52	0.24	4	NC_053035.1	Gnomon	CDS	312237683	312238216	-	0	LOC109758433	peptide methionine sulfoxide reductase A4%2C chloroplastic	XP_020172884.1
NWVB01000007.1	11.86	0.23	2	NC_053035.1	Gnomon	CDS	312244434	312244842	-	0	LOC109758425	uncharacterized protein LOC109758425	XP_020172874.1
NWVB01000007.1	10.9	-0.2	10	NC_053041.1	Gnomon	CDS	312361987	312362607	-	0	LOC120969588	NADH-ubiquinone oxidoreductase chain 6	XP_040252760.1
NWVB01000007.1	10.4	-0.52	2	NC_053036.1	Gnomon	CDS	312387207	312387425	+	0	LOC109736011	plastid division protein PDV2	XP_020150813.1
NWVB01000007.1	8.59	-0.46	1	NC_053039.1	Gnomon	CDS	312399889	312399948	+	0	LOC120965111	uncharacterized protein LOC120965111	XP_040246258.1
NWVB01000007.1	10.51	-0.54	3	NC_053039.1	Gnomon	CDS	312400035	312400330	+	0	LOC120965111	uncharacterized protein LOC120965111	XP_040246258.1
NWVB01000007.1	12.63	-0.55	1	NC_053041.1	Gnomon	CDS	312414041	312414568	-	0	LOC120969590	NADH-ubiquinone oxidoreductase chain 4-like	XP_040252762.1
NWVB01000007.1	10.33	-0.49	2	NC_053038.1	Gnomon	CDS	312425609	312425911	+	0	LOC109747912	ricin B-like lectin R40C1	XP_020162548.1
NWVB01000007.1	10.7	-0.55	4	NC_053037.1	Gnomon	CDS	312433113	312434321	+	0	LOC109786273	microtubule cross-linking factor 1-like	XP_020200442.1
NWVB01000007.1	13.57	-0.62	6	NC_053038.1	Gnomon	CDS	312447616	312448266	+	0	LOC109747920	uncharacterized protein LOC109747920	XP_020162556.1
NWVB01000007.1	12.09	-0.56	3	NC_053038.1	Gnomon	CDS	312459688	312459863	-	0	LOC109747919	uncharacterized mitochondrial protein AtMg00810-like	XP_020162555.1
NWVB01000007.1	9.72	-0.5	12	NC_053036.1	Gnomon	CDS	312466872	312467438	-	0	LOC109736018	uncharacterized protein LOC109736018	XP_020150821.1
NWVB01000007.1	9.78	-0.48	1	NC_053039.1	Gnomon	CDS	312479551	312479674	-	1	LOC109763000	pre-mRNA-processing-splicing factor 8A	XP_020177462.1
NWVB01000007.1	11.07	-0.51	14	NC_053039.1	Gnomon	CDS	312480608	312480879	-	0	LOC109763000	pre-mRNA-processing-splicing factor 8A	XP_020177462.1
NWVB01000007.1	10.18	-0.51	6	NC_053038.1	Gnomon	CDS	312514008	312514215	+	0	LOC109747913	NAC domain-containing protein 92	XP_020162549.1
NWVB01000007.1	11.02	-0.52	1	NC_053041.1	Gnomon	CDS	312535656	312536276	+	0	LOC120969594	NADH-ubiquinone oxidoreductase chain 6	XP_040252765.1
NWVB01000007.1	11.08	-0.57	6	NC_053041.1	Gnomon	CDS	312540861	312541481	+	0	LOC120969595	NADH-ubiquinone oxidoreductase chain 6	XP_040252766.1
NWVB01000007.1	12.74	-0.62	3	NC_053036.1	Gnomon	CDS	312563531	312564109	-	0	LOC109736017	uncharacterized protein LOC109736017	XP_020150820.1
NWVB01000007.1	10.67	-0.51	3	NC_053040.1	Gnomon	CDS	312612705	312612999	+	0	LOC109778154	calcium uptake protein%2C mitochondrial	XP_020192300.2
NWVB01000007.1	10.22	-0.52	1	NC_053038.1	Gnomon	CDS	312734148	312734607	-	1	LOC109747918	proline-rich protein 36-like	XP_020162553.1
NWVB01000007.1	10.16	-0.5	3	NC_053038.1	Gnomon	CDS	312745127	312745869	-	0	LOC109747918	proline-rich protein 36-like	XP_020162553.1
NWVB01000007.1	10.2	-0.6	1	NC_053038.1	Gnomon	CDS	312757715	312757942	+	0	LOC109747914	LOW QUALITY PROTEIN: thioredoxin-like 1-2%2C chloroplastic	XP_040243122.1
NWVB01000007.1	11.2	-0.52	2	NC_053036.1	Gnomon	CDS	312800390	312800710	-	0	LOC109736005	keratin-associated protein 5-4-like	XP_020150803.1
NWVB01000007.1	10.31	-0.52	14	NC_053035.1	Gnomon	CDS	312829839	312829983	-	0	LOC109758411	uncharacterized protein LOC109758411 isoform X2	XP_020172863.1
NWVB01000007.1	14.82	-0.22	14	NC_053035.1	Gnomon	CDS	312833388	312833720	+	0	LOC109758393	uncharacterized protein LOC109758393 isoform X2	XP_020172839.1
NWVB01000007.1	11.53	-0.6	3	NC_053040.1	Gnomon	CDS	312845763	312846456	-	0	LOC120966481	basic proline-rich protein-like	XP_040248488.1
NWVB01000007.1	9.75	-0.5	2	NC_053035.1	Gnomon	CDS	312859572	312859688	+	0	LOC109758383	WD repeat-containing protein WRAP73	XP_040260480.1
NWVB01000007.1	16.99	-0.65	4	NC_053035.1	Gnomon	CDS	312860829	312861317	+	0	LOC109758383	WD repeat-containing protein WRAP73	XP_040260480.1
NWVB01000007.1	15.78	-0.64	28	NC_053035.1	Gnomon	CDS	312873008	312873011	+	0	LOC120972679	glycine-rich protein 1-like	XP_040254090.1
NWVB01000007.1	10.58	-0.5	2	NC_053036.1	Gnomon	CDS	312919599	312919651	-	2	LOC109736015	putative F-box/kelch-repeat protein At3g17570	XP_020150819.1
NWVB01000007.1	12.13	-0.56	4	NC_053036.1	Gnomon	CDS	312920026	312921124	-	0	LOC109736015	putative F-box/kelch-repeat protein At3g17570	XP_020150819.1
NWVB01000007.1	10.79	-0.52	1	NC_053039.1	Gnomon	CDS	312941384	312941677	+	0	LOC109758652	uncharacterized protein LOC109758652 isoform X2	XP_020173110.1
NWVB01000007.1	17.99	-0.66	6	NC_053035.1	Gnomon	CDS	312963782	312964324	+	0	LOC109758462	uncharacterized protein LOC109758462	XP_020172910.1
NWVB01000007.1	9.98	-0.59	2	NC_053035.1	Gnomon	CDS	312970619	312970746	+	0	LOC109758372	protein ARABIDILLO 1	XP_020172815.1
NWVB01000007.1	14.42	-0.63	2	NC_053039.1	Gnomon	CDS	312992927	312993229	+	0	LOC109758642	uncharacterized protein LOC109758642	XP_020173100.1
NWVB01000007.1	9.36	-0.5	1	NC_053039.1	Gnomon	CDS	313006343	313006663	+	0	LOC109758680	uncharacterized protein LOC109758680	XP_020173140.1
NWVB01000007.1	9.98	-0.51	28	NC_053035.1	Gnomon	CDS	313027527	313028103	-	0	LOC109758451	uncharacterized protein LOC109758451	XP_020172899.1
NWVB01000007.1	10.52	-0.57	1	NC_053035.1	Gnomon	CDS	313039630	313039735	-	0	LOC109758352	palmitoyl-protein thioesterase 1 isoform X2	XP_040260492.1
NWVB01000007.1	11.1	-0.51	9	NC_053035.1	Gnomon	CDS	313043273	313044049	-	0	LOC109758362	ethylene-responsive transcription factor 5	XP_020172805.1
NWVB01000007.1	10.29	-0.51	9	NC_053040.1	Gnomon	CDS	313058591	313059784	-	0	LOC109784291	H/ACA ribonucleoprotein complex non-core subunit NAF1	XP_020198478.1
NWVB01000007.1	11.27	-0.6	1	NC_053036.1	Gnomon	CDS	313066447	313067620	-	0	LOC109736014	uncharacterized protein LOC109736014	XP_020150818.1
NWVB01000007.1	11.39	-0.56	8	NC_053035.1	Gnomon	CDS	313082321	313083127	+	0	LOC109758341	protein ROLLING AND ERECT LEAF 2	XP_040260497.1
NWVB01000007.1	10.37	-0.52	2	NC_053036.1	Gnomon	CDS	313105158	313105378	-	0	LOC109736008	protein HGV2	XP_020150809.1
NWVB01000007.1	10.03	-0.5	2	NC_053037.1	Gnomon	CDS	313117646	313118278	+	0	LOC120975804	sodium/potassium/calcium exchanger 1-like	XP_040258445.1
NWVB01000007.1	11.16	-0.23	1	NC_053037.1	Gnomon	CDS	313124955	313125380	-	0	LOC109737438	acyl transferase 5	XP_020152161.1
NWVB01000007.1	9.9	-0.52	3	NC_053037.1	Gnomon	CDS	313158818	313159175	-	0	LOC120975762	uncharacterized protein LOC120975762	XP_040258399.1
NWVB01000007.1	9.63	-0.2	3	NC_053035.1	Gnomon	CDS	313204960	313205421	+	0	LOC109737637	vegetative cell wall protein gp1-like	XP_040254091.1
NWVB01000007.1	14.26	-0.22	3	NC_053035.1	Gnomon	CDS	313212724	313213584	+	0	LOC109737637	vegetative cell wall protein gp1-like	XP_040254091.1
NWVB01000007.1	12.79	-0.54	1	NC_053039.1	Gnomon	CDS	313238174	313238209	-	0	LOC120965113	proline-rich receptor-like protein kinase PERK9	XP_040246261.1
NWVB01000007.1	10.9	-0.55	9	NC_053036.1	Gnomon	CDS	313242359	313242442	+	0	LOC109736006	uncharacterized protein LOC109736006 isoform X1	XP_020150804.1
NWVB01000007.1	8.8	-0.56	1	NC_053035.1	Gnomon	CDS	313311337	313312326	+	0	LOC109766715	protein BRANCHLESS TRICHOME	XP_020181086.1
NWVB01000007.1	8.15	-0.49	4	NC_053038.1	Gnomon	CDS	313352693	313354334	+	0	LOC109747911	phospholipid-transporting ATPase 1 isoform X1	XP_020162545.1
NWVB01000007.1	13.92	-0.2	7	NC_053038.1	Gnomon	CDS	313366569	313367253	+	1	LOC109747911	phospholipid-transporting ATPase 1 isoform X1	XP_020162545.1
NWVB01000007.1	11.89	-0.62	3	NC_053035.1	Gnomon	CDS	313445054	313445147	+	0	LOC109766712	ABC transporter E family member 2 isoform X1	XP_020181082.1
NWVB01000007.1	12.38	-0.59	1	NC_053035.1	Gnomon	CDS	313451609	313452504	-	0	LOC109766711	serine/threonine-protein kinase D6PKL1	XP_020181081.2
NWVB01000007.1	11.37	-0.53	3	NC_053035.1	Gnomon	CDS	313460741	313460932	-	0	LOC120972680	uncharacterized protein LOC120972680	XP_040254092.1
NWVB01000007.1	10.46	-0.49	22	NC_053037.1	Gnomon	CDS	313489036	313489061	-	0	LOC109743299	factor of DNA methylation 1	XP_020157968.1
NWVB01000007.1	11.1	-0.51	36	NC_053038.1	Gnomon	CDS	313501742	313502479	-	0	LOC109747916	classical arabinogalactan protein 9-like	XP_020162551.1
NWVB01000007.1	9.93	-0.58	1	NC_053041.1	Gnomon	CDS	313596311	313596788	-	0	LOC109771511	atherin-like	XP_020185796.1
NWVB01000007.1	10.16	-0.51	4	NC_053038.1	Gnomon	CDS	313628503	313628952	+	0	LOC120963410	B3 domain-containing protein Os03g0212300-like	XP_040243973.1
NWVB01000007.1	13.33	-0.6	3	NC_053038.1	Gnomon	CDS	313658802	313659281	-	0	LOC120963411	DNA-binding protein HEXBP-like	XP_040243974.1
NWVB01000007.1	11.71	0.2	4	NC_053040.1	Gnomon	CDS	313722119	313722199	+	0	LOC109768752	trafficking protein particle complex subunit 2	XP_020183073.1
NWVB01000007.1	13.56	0.2	10	NC_053035.1	Gnomon	CDS	313774194	313774361	+	0	LOC109766713	formin-like protein 1	XP_020181084.1
NWVB01000007.1	11.31	0.2	21	NC_053035.1	Gnomon	CDS	313796352	313797215	+	0	LOC109766710	serine hydroxymethyltransferase 4	XP_020181079.1
NWVB01000007.1	13.2	-0.6	4	NC_053039.1	Gnomon	CDS	313828299	313829050	+	0	LOC109733244	putative pumilio homolog 8%2C chloroplastic	XP_020148030.1
NWVB01000007.1	11.4	-0.57	4	NC_053039.1	Gnomon	CDS	313830551	313830714	+	0	LOC109733244	putative pumilio homolog 8%2C chloroplastic	XP_020148030.1
NWVB01000007.1	11.26	-0.53	2	NC_053037.1	Gnomon	CDS	313841212	313843029	-	0	LOC109759973	ABC transporter G family member 10	XP_020174390.1
NWVB01000007.1	12.23	-0.61	1	NC_053035.1	Gnomon	CDS	313878487	313878748	+	0	LOC109766707	transcription factor MYBS2	XP_020181078.1
NWVB01000007.1	12.86	-0.54	1	NC_053035.1	Gnomon	CDS	313887121	313887435	-	0	LOC109766706	phosphatidylglycerophosphate phosphatase PTPMT1	XP_020181077.1
NWVB01000007.1	15.94	-0.64	9	NC_053035.1	Gnomon	CDS	314041595	314043052	-	0	LOC109755148	serine/arginine repetitive matrix protein 1	XP_020169622.1
NWVB01000007.1	11.43	-0.54	4	NC_053035.1	Gnomon	CDS	314085643	314085720	+	0	LOC109755143	uncharacterized protein LOC109755143	XP_040260539.1
NWVB01000007.1	11	-0.54	2	NC_053035.1	Gnomon	CDS	314091647	314092219	-	0	LOC109755144	homeobox-leucine zipper protein HOX1	XP_020169616.1
NWVB01000007.1	10.2	-0.2	6	NC_053037.1	Gnomon	CDS	314104022	314104513	+	0	LOC109745566	SCY1-like protein 2	XP_020160279.1
NWVB01000007.1	9.33	-0.57	3	NC_053037.1	Gnomon	CDS	314110064	314110225	+	0	LOC109745566	SCY1-like protein 2	XP_020160279.1
NWVB01000007.1	11.69	0.23	5	NC_053038.1	Gnomon	CDS	314146603	314146663	+	0	LOC109750120	LOW QUALITY PROTEIN: WUSCHEL-related homeobox 6	XP_020164667.2
NWVB01000007.1	11.4	0.21	10	NC_053041.1	Gnomon	CDS	314151971	314152549	-	0	LOC109782813	vegetative cell wall protein gp1-like	XP_020197016.2
NWVB01000007.1	12.47	0.2	6	NC_053040.1	Gnomon	CDS	314201087	314201179	+	2	LOC109760451	adenine phosphoribosyltransferase 2 isoform X1	XP_020174861.1
NWVB01000007.1	12.68	0.21	3	NC_053035.1	Gnomon	CDS	314218897	314219164	+	0	LOC109755147	transcription factor MYBS3	XP_020169621.1
NWVB01000007.1	11.59	0.23	2	NC_053035.1	Gnomon	CDS	314220696	314220904	+	2	LOC109755147	transcription factor MYBS3	XP_020169621.1
NWVB01000007.1	13.36	0.21	2	NC_053035.1	Gnomon	CDS	314256549	314256890	-	0	LOC109755149	uncharacterized protein LOC109755149	XP_020169623.1
NWVB01000007.1	12.01	-0.21	5	NC_053036.1	Gnomon	CDS	314261351	314261441	-	0	LOC109759301	protein NRT1/ PTR FAMILY 4.5	XP_020173712.1
NWVB01000007.1	11.5	0.2	6	NC_053039.1	Gnomon	CDS	314338800	314338961	+	0	LOC109780339	ASC1-like protein 1	XP_020194523.1
NWVB01000007.1	11.5	0.2	21	NC_053039.1	Gnomon	CDS	314341739	314341965	+	0	LOC109780339	ASC1-like protein 1	XP_020194523.1
NWVB01000007.1	11.17	0.2	2	NC_053037.1	Gnomon	CDS	314363118	314363407	-	0	LOC109777478	MAP7 domain-containing protein 1-like	XP_020191697.1
NWVB01000007.1	11.94	0.2	1	NC_053038.1	Gnomon	CDS	314413983	314414453	-	0	LOC109785703	octapeptide-repeat protein T2-like	XP_020199890.1
NWVB01000007.1	11.94	0.2	1	NC_053036.1	Gnomon	CDS	314422383	314423033	-	0	LOC109759308	proline-rich protein 36-like	XP_020173717.2
NWVB01000007.1	11.38	0.2	8	NC_053037.1	Gnomon	CDS	314504248	314505119	+	0	LOC109787059	TPR repeat-containing thioredoxin TTL1	XP_020201206.1
NWVB01000007.1	11.19	0.23	1	NC_053037.1	Gnomon	CDS	314511272	314511311	+	0	LOC120975805	vegetative cell wall protein gp1-like	XP_040258446.1
NWVB01000007.1	11.72	0.22	4	NC_053040.1	Gnomon	CDS	314542231	314542369	+	0	LOC109768998	UDP-N-acetylglucosamine transporter UGNT1 isoform X1	XP_020183329.1
NWVB01000007.1	9.38	-0.47	10	NC_053039.1	Gnomon	CDS	314603858	314603897	+	0	LOC109759132	subtilisin-like protease SBT1.8	XP_040245602.1
NWVB01000007.1	10.32	0.2	51	NC_053036.1	Gnomon	CDS	314627656	314627745	+	0	LOC109771950	vacuolar protein sorting-associated protein 45 homolog isoform X1	XP_020186235.1
NWVB01000007.1	13.13	0.24	3	NC_053035.1	Gnomon	CDS	314645366	314646123	+	0	LOC109735229	uncharacterized protein LOC109735229	XP_020150025.1
NWVB01000007.1	11.07	0.2	9	NC_053035.1	Gnomon	CDS	314662728	314663564	+	0	LOC109735237	ethylene-responsive transcription factor ERF039	XP_020150034.1
NWVB01000007.1	12.31	0.22	1	NC_053039.1	Gnomon	CDS	314734111	314734939	-	0	LOC109759131	F-box/kelch-repeat protein At3g06240 isoform X2	XP_040246265.1
NWVB01000007.1	11.53	0.22	2	NC_053036.1	Gnomon	CDS	314749223	314749402	-	0	LOC109761286	putative F-box/LRR-repeat protein At3g44090	XP_020175671.1
NWVB01000007.1	13.56	0.2	13	NC_053036.1	Gnomon	CDS	314751395	314752396	-	0	LOC109761286	putative F-box/LRR-repeat protein At3g44090	XP_020175671.1
NWVB01000007.1	13.56	0.2	6	NC_053040.1	Gnomon	CDS	314788020	314789743	+	0	LOC109770480	filament-like plant protein 7	XP_020184774.1
NWVB01000007.1	12.47	0.2	3	NC_053040.1	Gnomon	CDS	314790111	314790551	+	0	LOC109770480	filament-like plant protein 7	XP_020184774.1
NWVB01000007.1	11.07	0.2	7	NC_053036.1	Gnomon	CDS	314908750	314908989	-	0	LOC109761285	uncharacterized protein LOC109761285 isoform X1	XP_020175669.1
NWVB01000007.1	11.94	0.2	19	NC_053040.1	Gnomon	CDS	314958537	314959305	+	0	LOC109770485	probable LRR receptor-like serine/threonine-protein kinase At3g47570	XP_040249585.1
NWVB01000007.1	12.14	0.22	1	NC_053035.1	Gnomon	CDS	315038250	315039680	-	0	LOC109741642	uncharacterized protein LOC109741642	XP_020156305.1
NWVB01000007.1	11.97	0.23	1	NC_053036.1	Gnomon	CDS	315047937	315048047	-	0	LOC109756831	ribonuclease 3	XP_020171260.1
NWVB01000007.1	13.56	0.2	1	NC_053036.1	Gnomon	CDS	315053630	315054229	-	0	LOC109756830	uncharacterized protein LOC109756830	XP_020171259.1
NWVB01000007.1	11.44	0.2	6	NC_053036.1	Gnomon	CDS	315066198	315066288	-	0	LOC109756832	uncharacterized protein LOC109756832	XP_020171261.1
NWVB01000007.1	13.56	0.2	7	NC_053040.1	Gnomon	CDS	315074376	315074418	+	0	LOC109770477	receptor kinase-like protein Xa21 isoform X1	XP_020184771.1
NWVB01000007.1	9.92	0.2	24	NC_053036.1	Gnomon	CDS	315089592	315089986	-	2	LOC109769281	peroxidase 51	XP_020183620.1
NWVB01000007.1	12.33	0.2	5	NC_053036.1	Gnomon	CDS	315095567	315095776	-	0	LOC109769281	peroxidase 51	XP_020183620.1
NWVB01000007.1	13.23	0.21	7	NC_053035.1	Gnomon	CDS	315133857	315134017	+	0	LOC109736649	autophagy-related protein 3	XP_020151452.1
NWVB01000007.1	12.47	0.2	7	NC_053037.1	Gnomon	CDS	315178866	315178945	-	2	LOC109744911	CTP synthase	XP_020159633.1
NWVB01000007.1	11.31	0.2	14	NC_053040.1	Gnomon	CDS	315197811	315199564	-	2	LOC109770473	LOW QUALITY PROTEIN: CLIP-associated protein	XP_020184765.1
NWVB01000007.1	10.73	0.2	2	NC_053039.1	Gnomon	CDS	315210232	315210452	+	2	LOC109753302	LOW QUALITY PROTEIN: protein STRICTOSIDINE SYNTHASE-LIKE 10	XP_020167799.2
NWVB01000007.1	13.23	0.21	10	NC_053041.1	Gnomon	CDS	315227764	315227896	-	0	LOC109787447	sugar transport protein MST5	XP_020201590.1
NWVB01000007.1	11.27	0.23	1	NC_053035.1	Gnomon	CDS	315435235	315435254	+	0	LOC109764719	cell number regulator 6-like	XP_040254093.1
NWVB01000007.1	11.87	0.2	2	NC_053039.1	Gnomon	CDS	315448021	315448316	+	0	LOC109753305	protein STRICTOSIDINE SYNTHASE-LIKE 10	XP_020167803.1
NWVB01000007.1	10.87	-0.5	1	NC_053039.1	Gnomon	CDS	315450552	315451077	+	1	LOC109753305	protein STRICTOSIDINE SYNTHASE-LIKE 10	XP_020167803.1
NWVB01000007.1	13.56	0.2	6	NC_053039.1	Gnomon	CDS	315460735	315460926	-	0	LOC109753303	heat shock factor-binding protein isoform X1	XP_020167800.2
NWVB01000007.1	11.31	0.2	1	NC_053035.1	Gnomon	CDS	315479813	315479944	+	0	LOC109741649	cell number regulator 6	XP_020156311.1
NWVB01000007.1	11.58	0.22	20	NC_053040.1	Gnomon	CDS	315492374	315492697	-	0	LOC109758230	polyribonucleotide nucleotidyltransferase 2%2C mitochondrial	XP_020172666.1
NWVB01000007.1	11.42	0.24	4	NC_053035.1	Gnomon	CDS	315541318	315541599	-	0	LOC109741648	VAN3-binding protein	XP_020156310.1
NWVB01000007.1	11.73	0.21	6	NC_053035.1	Gnomon	CDS	315553256	315553264	-	0	LOC120968058	uncharacterized protein LOC120968058	XP_040250384.1
NWVB01000007.1	12.31	0.22	9	NC_053039.1	Gnomon	CDS	315583310	315583484	+	0	LOC109753301	protein ALTERED XYLOGLUCAN 4	XP_020167798.1
NWVB01000007.1	10.83	0.21	11	NC_053041.1	Gnomon	CDS	315663202	315663539	-	0	LOC109787359	bifunctional TH2 protein%2C mitochondrial	XP_020201511.1
NWVB01000007.1	10.47	0.2	10	NC_053035.1	Gnomon	CDS	315712262	315712638	+	2	LOC109741638	D-3-phosphoglycerate dehydrogenase 3%2C chloroplastic	XP_020156301.1
NWVB01000007.1	11.36	0.2	5	NC_053035.1	Gnomon	CDS	315805800	315807921	+	0	LOC109741650	uncharacterized protein LOC109741650 isoform X1	XP_040260588.1
NWVB01000007.1	11.87	0.2	16	NC_053035.1	Gnomon	CDS	315820625	315821857	-	0	LOC109741646	uncharacterized protein LOC109741646	XP_020156308.1
NWVB01000007.1	12.47	0.2	4	NC_053039.1	Gnomon	CDS	315873002	315873712	-	0	LOC109754620	uncharacterized protein LOC109754620	XP_020169125.1
NWVB01000007.1	10.29	0.21	2	NC_053039.1	Gnomon	CDS	315890566	315890913	-	0	LOC109754596	uncharacterized protein LOC109754596	XP_020169099.1
NWVB01000007.1	11.07	0.2	55	NC_053038.1	Gnomon	CDS	315914048	315915661	+	0	LOC109783907	uncharacterized protein LOC109783907	XP_020198077.2
NWVB01000007.1	13.85	0.24	4	NC_053038.1	Gnomon	CDS	315925236	315925790	+	0	LOC109783914	uncharacterized protein LOC109783914 isoform X1	XP_020198087.1
NWVB01000007.1	8.71	-0.49	3	NC_053037.1	Gnomon	CDS	315965621	315966181	-	0	LOC109784306	110 kDa antigen-like	XP_020198494.1
NWVB01000007.1	11.2	-0.52	3	NC_053038.1	Gnomon	CDS	315979219	315979352	-	2	LOC109783900	non-specific lipid transfer protein GPI-anchored 11	XP_020198070.1
NWVB01000007.1	10.81	-0.58	1	NC_053036.1	Gnomon	CDS	316021262	316021334	+	0	LOC109782819	uncharacterized protein At2g23090	XP_020197018.1
NWVB01000007.1	10.08	-0.53	5	NC_053037.1	Gnomon	CDS	316039326	316039458	-	1	LOC109739075	N-terminal acetyltransferase A complex auxiliary subunit NAA15	XP_020153746.1
NWVB01000007.1	10.53	-0.53	3	NC_053037.1	Gnomon	CDS	316043751	316043801	-	0	LOC109739075	N-terminal acetyltransferase A complex auxiliary subunit NAA15	XP_020153746.1
NWVB01000007.1	9.56	-0.5	9	NC_053039.1	Gnomon	CDS	316082606	316082839	+	0	LOC109754624	uncharacterized protein LOC109754624	XP_020169131.2
NWVB01000007.1	11.21	-0.53	1	NC_053037.1	Gnomon	CDS	316108383	316108474	+	0	LOC109749246	uncharacterized protein LOC109749246	XP_020163804.1
NWVB01000007.1	11.82	-0.21	2	NC_053037.1	Gnomon	CDS	316110788	316111359	+	2	LOC109749246	uncharacterized protein LOC109749246	XP_020163804.1
NWVB01000007.1	11.1	-0.51	2	NC_053037.1	Gnomon	CDS	316123841	316124119	+	0	LOC120975807	spidroin-1-like	XP_040258448.1
NWVB01000007.1	13.73	-0.2	1	NC_053037.1	Gnomon	CDS	316165349	316165782	-	2	LOC109758228	vegetative cell wall protein gp1-like	XP_040258449.1
NWVB01000007.1	11.07	-0.6	1	NC_053040.1	Gnomon	CDS	316170338	316170352	+	0	LOC120965846	uncharacterized protein LOC120965846	XP_040247332.1
NWVB01000007.1	15.41	-0.62	2	NC_053038.1	Gnomon	CDS	316186601	316186702	-	0	LOC109783912	probable ADP-ribosylation factor GTPase-activating protein AGD14 isoform X1	XP_040243127.1
NWVB01000007.1	11.18	-0.53	1	NC_053037.1	Gnomon	CDS	316218031	316218658	-	0	LOC109758228	vegetative cell wall protein gp1-like	XP_040258449.1
NWVB01000007.1	10.68	-0.21	2	NC_053038.1	Gnomon	CDS	316250353	316251110	+	0	LOC109783898	late embryogenesis abundant protein 1	XP_020198068.1
NWVB01000007.1	11.68	0.2	2	NC_053036.1	Gnomon	CDS	316342232	316342347	+	0	LOC109782820	suppressor of RPS4-RLD 1	XP_020197019.1
NWVB01000007.1	11.25	0.21	5	NC_053036.1	Gnomon	CDS	316350375	316350679	+	0	LOC109782820	suppressor of RPS4-RLD 1	XP_020197019.1
NWVB01000007.1	11.58	0.24	11	NC_053035.1	Gnomon	CDS	316378829	316379542	-	0	LOC109741653	GATA transcription factor 2	XP_020156316.1
NWVB01000007.1	12.49	0.22	4	NC_053038.1	Gnomon	CDS	316396195	316396212	-	0	LOC109783911	uncharacterized protein LOC109783911	XP_020198084.2
NWVB01000007.1	11.87	0.2	5	NC_053035.1	Gnomon	CDS	316410730	316411854	+	0	LOC109741656	uncharacterized protein LOC109741656	XP_020156320.2
NWVB01000007.1	11.7	0.25	6	NC_053038.1	Gnomon	CDS	316428388	316428726	+	0	LOC109783902	uncharacterized protein LOC109783902	XP_020198072.1
NWVB01000007.1	10.87	0.22	10	NC_053040.1	Gnomon	CDS	316431278	316431370	+	0	LOC109776041	protein MIS12 homolog isoform X1	XP_020190317.1
NWVB01000007.1	11.5	0.2	1	NC_053038.1	Gnomon	CDS	316450702	316450796	+	2	LOC109783902	uncharacterized protein LOC109783902	XP_020198072.1
NWVB01000007.1	10.49	0.2	5	NC_053035.1	Gnomon	CDS	316493882	316494368	+	0	LOC109741655	WAS/WASL-interacting protein family member 2-like	XP_020156319.1
NWVB01000007.1	12.55	0.25	3	NC_053036.1	Gnomon	CDS	316614128	316615165	+	0	LOC109734668	F-box/LRR-repeat protein At5g02910	XP_020149459.1
NWVB01000007.1	11.87	0.2	3	NC_053036.1	Gnomon	CDS	316620717	316622591	-	0	LOC109734667	pentatricopeptide repeat-containing protein ELI1%2C chloroplastic	XP_020149458.1
NWVB01000007.1	10.2	0.2	32	NC_053039.1	Gnomon	CDS	316677968	316678204	-	0	LOC109766206	transcription factor bHLH150	XP_020180570.1
NWVB01000007.1	10.79	0.22	4	NC_053036.1	Gnomon	CDS	316690675	316691619	+	0	LOC109734665	cytochrome P450 81Q32	XP_020149456.1
NWVB01000007.1	10.3	0.23	4	NC_053037.1	Gnomon	CDS	316748544	316748607	-	0	LOC109761580	uncharacterized protein LOC109761580	XP_020175984.1
NWVB01000007.1	10.12	0.27	1	NC_053037.1	Gnomon	CDS	316763748	316763801	-	0	LOC109761577	probable aldo-keto reductase 1	XP_020175980.1
NWVB01000007.1	11.86	0.2	1	NC_053035.1	Gnomon	CDS	316878840	316878844	+	0	LOC109741639	extensin-like	XP_020156302.1
NWVB01000007.1	11.97	0.2	2	NC_053035.1	Gnomon	CDS	316916183	316916331	-	2	LOC109741637	uncharacterized protein LOC109741637	XP_020156300.2
NWVB01000007.1	11.2	0.21	1	NC_053035.1	Gnomon	CDS	316947736	316948465	+	0	LOC120972682	formin-like protein 6	XP_040254096.1
NWVB01000007.1	11.62	0.21	2	NC_053035.1	Gnomon	CDS	316955880	316956118	+	2	LOC120972682	formin-like protein 6	XP_040254096.1
NWVB01000007.1	13.56	0.2	3	NC_053037.1	Gnomon	CDS	316968343	316968960	-	0	LOC120975771	uncharacterized protein LOC120975771	XP_040258409.1
NWVB01000007.1	11.86	0.2	7	NC_053039.1	Gnomon	CDS	316971885	316972961	+	0	LOC109755451	RING-H2 finger protein ATL46	XP_020169951.1
NWVB01000007.1	13.56	0.2	2	NC_053039.1	Gnomon	CDS	316980462	316981277	+	0	LOC120965118	uncharacterized protein LOC120965118	XP_040246272.1
NWVB01000007.1	12.47	0.2	4	NC_053036.1	Gnomon	CDS	316993037	316993259	+	0	LOC109734661	mavicyanin	XP_020149451.1
NWVB01000007.1	11.34	0.21	7	NC_053037.1	Gnomon	CDS	317022672	317023193	-	0	LOC109750622	translation initiation factor IF-2-like	XP_020165173.1
NWVB01000007.1	11.11	0.2	7	NC_053036.1	Gnomon	CDS	317063786	317063851	-	0	LOC109734643	proline-rich receptor-like protein kinase PERK2	XP_020149433.1
NWVB01000007.1	10.58	0.21	1	NC_053036.1	Gnomon	CDS	317076746	317077059	-	0	LOC109734659	CSC1-like protein At4g02900	XP_020149449.1
NWVB01000007.1	13.56	0.2	4	NC_053036.1	Gnomon	CDS	317085171	317085221	-	0	LOC109734657	probable inactive purple acid phosphatase 2 isoform X2	XP_040254842.1
NWVB01000007.1	12.1	0.22	20	NC_053036.1	Gnomon	CDS	317142203	317142730	-	0	LOC120973997	TANK-binding kinase 1-binding protein 1-like	XP_040256274.1
NWVB01000007.1	10.16	0.2	31	NC_053040.1	Gnomon	CDS	317200883	317201077	+	0	LOC109747195	probable inactive histone-lysine N-methyltransferase SUVR2	XP_040248497.1
NWVB01000007.1	12.47	0.2	16	NC_053038.1	Gnomon	CDS	317344936	317346211	+	0	LOC109760042	protein ROLLING AND ERECT LEAF 2	XP_020174470.1
NWVB01000007.1	11.87	0.2	4	NC_053037.1	Gnomon	CDS	317419155	317419255	-	2	LOC109750607	protein SEH1	XP_020165155.1
NWVB01000007.1	10.43	0.2	1	NC_053038.1	Gnomon	CDS	317431504	317431710	+	0	LOC109760051	protein FAR-RED IMPAIRED RESPONSE 1-like	XP_020174483.1
NWVB01000007.1	11.55	0.23	2	NC_053036.1	Gnomon	CDS	317443722	317443937	-	0	LOC109734650	GTPase activating protein 1-like	XP_020149441.1
NWVB01000007.1	11.04	0.2	5	NC_053040.1	Gnomon	CDS	317528838	317529250	-	2	LOC120966487	probably inactive leucine-rich repeat receptor-like protein kinase IMK2	XP_040248498.1
NWVB01000007.1	12.31	0.22	2	NC_053038.1	Gnomon	CDS	317530992	317531130	+	0	LOC109760044	endoplasmic reticulum-Golgi intermediate compartment protein 3	XP_020174473.1
NWVB01000007.1	11.86	0.2	19	NC_053039.1	Gnomon	CDS	317550568	317550915	+	2	LOC109755447	uncharacterized protein LOC109755447	XP_020169946.1
NWVB01000007.1	10.09	0.21	11	NC_053037.1	Gnomon	CDS	317582089	317582218	-	0	LOC109750614	probable GABA transporter 2	XP_020165162.1
NWVB01000007.1	11.87	0.2	32	NC_053039.1	Gnomon	CDS	317778169	317779503	+	0	LOC109755448	LOW QUALITY PROTEIN: UDP-glycosyltransferase 90A1	XP_020169947.2
NWVB01000007.1	11.31	0.2	4	NC_053037.1	Gnomon	CDS	317797309	317799365	-	0	LOC109750619	uncharacterized protein LOC109750619	XP_020165171.1
NWVB01000007.1	10.94	0.2	9	NC_053038.1	Gnomon	CDS	317812931	317813283	-	0	LOC109769720	probable steroid-binding protein 3	XP_020184038.1
NWVB01000007.1	12.47	0.2	1	NC_053038.1	Gnomon	CDS	317823973	317824167	-	0	LOC109769721	guanylate kinase 2%2C chloroplastic/mitochondrial	XP_020184039.1
NWVB01000007.1	11.07	0.2	5	NC_053039.1	Gnomon	CDS	317850718	317850786	+	0	LOC109755443	uncharacterized protein LOC109755443 isoform X1	XP_040246273.1
NWVB01000007.1	11.47	0.2	43	NC_053038.1	Gnomon	CDS	317868587	317869179	-	2	LOC109769722	probable inactive receptor kinase At5g10020	XP_020184040.1
NWVB01000007.1	9.61	0.2	1	NC_053038.1	Gnomon	CDS	317871195	317872113	-	0	LOC109769722	probable inactive receptor kinase At5g10020	XP_020184040.1
NWVB01000007.1	12.47	0.2	17	NC_053038.1	Gnomon	CDS	317889324	317889905	-	0	LOC109769728	ethylene-responsive transcription factor ERF056-like	XP_020184044.1
NWVB01000007.1	12.67	0.23	1	NC_053039.1	Gnomon	CDS	317982915	317985045	-	0	LOC109755441	probable endo-1%2C3(4)-beta-glucanase ARB_01444 isoform X1	XP_040246275.1
NWVB01000007.1	9.36	0.22	2	NC_053036.1	Gnomon	CDS	317992294	317992916	+	0	LOC120974559	uncharacterized protein LOC120974559	XP_040256941.1
NWVB01000007.1	11.59	-0.2	1	NC_053038.1	Gnomon	CDS	318028860	318028916	-	0	LOC109769729	E3 ubiquitin-protein ligase sina-like	XP_020184045.1
NWVB01000007.1	11.62	0.22	6	NC_053041.1	Gnomon	CDS	318051179	318051610	-	0	LOC109739377	uncharacterized protein LOC109739377	XP_020154058.1
NWVB01000007.1	13.2	0.28	3	NC_053035.1	Gnomon	CDS	318231042	318231737	+	0	LOC109751441	uncharacterized protein At3g28850-like	XP_020165918.1
NWVB01000007.1	11.07	0.2	17	NC_053040.1	Gnomon	CDS	318257506	318257895	+	0	LOC109753154	auxin-responsive protein SAUR32	XP_020167664.1
NWVB01000007.1	9.47	-0.49	8	NC_053040.1	Gnomon	CDS	318399377	318399405	-	1	LOC109753155	E3 ubiquitin-protein ligase PRT1	XP_020167666.1
NWVB01000007.1	11.77	0.22	2	NC_053040.1	Gnomon	CDS	318470097	318470540	-	0	LOC109753156	uncharacterized protein LOC109753156	XP_040248499.1
NWVB01000007.1	11.5	0.2	3	NC_053035.1	Gnomon	CDS	318556804	318556927	+	0	LOC109760666	probable inactive receptor-like protein kinase At3g56050	XP_020175067.1
NWVB01000007.1	13.12	0.21	2	NC_053039.1	Gnomon	CDS	318640169	318640378	+	0	LOC109755372	probable acyl-activating enzyme 17%2C peroxisomal isoform X2	XP_040246276.1
NWVB01000007.1	13.27	-0.22	2	NC_053040.1	Gnomon	CDS	318750170	318750322	+	0	LOC109744727	succinate--CoA ligase [ADP-forming] subunit beta%2C mitochondrial	XP_020159462.1
NWVB01000007.1	9.91	0.28	1	NC_053040.1	Gnomon	CDS	318763647	318764162	-	0	LOC120967060	endochitinase A-like	XP_040249587.1
NWVB01000007.1	11.87	0.2	1	NC_053035.1	Gnomon	CDS	318778751	318778924	-	0	LOC109734379	LOW QUALITY PROTEIN: pentatricopeptide repeat-containing protein At2g30100%2C chloroplastic	XP_020149172.1
NWVB01000007.1	12.47	0.2	1	NC_053035.1	Gnomon	CDS	318790063	318790666	-	0	LOC109734382	TATA box-binding protein-associated factor RNA polymerase I subunit B	XP_020149174.1
NWVB01000007.1	10.73	0.2	11	NC_053035.1	Gnomon	CDS	318866576	318866617	+	0	LOC109734384	SAGA-associated factor 11	XP_020149176.1
NWVB01000007.1	10.54	0.26	12	NC_053039.1	Gnomon	CDS	318890548	318890650	+	0	LOC109755384	nucleobase-ascorbate transporter 6	XP_020169884.1
NWVB01000007.1	11.86	0.2	1	NC_053036.1	Gnomon	CDS	318960587	318960668	+	2	LOC109762136	uncharacterized protein LOC109762136	XP_020176541.1
NWVB01000007.1	11.63	0.21	1	NC_053036.1	Gnomon	CDS	318980406	318981187	+	2	LOC109762145	protein LONGIFOLIA 1	XP_020176556.1
NWVB01000007.1	8.7	-0.47	35	NC_053037.1	Gnomon	CDS	319046791	319048683	+	0	LOC109758669	uncharacterized protein LOC109758669	XP_020173129.1
NWVB01000007.1	9.16	0.24	4	NC_053036.1	Gnomon	CDS	319050437	319050524	+	1	LOC109762649	60S ribosomal protein L13a-4	XP_020177109.1
NWVB01000007.1	11.5	0.2	10	NC_053037.1	Gnomon	CDS	319076230	319076362	-	0	LOC109758668	uroporphyrinogen decarboxylase 1%2C chloroplastic	XP_020173126.1
NWVB01000007.1	12	0.23	5	NC_053036.1	Gnomon	CDS	319086138	319088330	-	0	LOC109762650	probable LRR receptor-like serine/threonine-protein kinase RPK1	XP_020177110.1
NWVB01000007.1	10.15	0.2	3	NC_053039.1	Gnomon	CDS	319096952	319097122	+	0	LOC109755374	uncharacterized protein LOC109755374	XP_040244358.1
NWVB01000007.1	13.11	0.21	4	NC_053039.1	Gnomon	CDS	319104154	319104279	+	0	LOC109755374	uncharacterized protein LOC109755374	XP_040244358.1
NWVB01000007.1	13.56	0.2	2	NC_053036.1	Gnomon	CDS	319139498	319139510	+	0	LOC120974001	fibroin heavy chain-like	XP_040256279.1
NWVB01000007.1	11.1	0.21	2	NC_053036.1	Gnomon	CDS	319145783	319146618	+	2	LOC120974001	fibroin heavy chain-like	XP_040256279.1
NWVB01000007.1	11.44	0.2	18	NC_053035.1	Gnomon	CDS	319193869	319194642	+	0	LOC109752126	ethylene-responsive transcription factor ABI4-like	XP_020166583.1
NWVB01000007.1	12.47	0.2	14	NC_053035.1	Gnomon	CDS	319239158	319239590	+	0	LOC109752127	senescence-specific cysteine protease SAG39-like	XP_020166584.1
NWVB01000007.1	12.13	0.2	2	NC_053036.1	Gnomon	CDS	319299420	319299596	-	0	LOC109762135	protein LEO1 homolog	XP_020176540.1
NWVB01000007.1	11.5	0.2	4	NC_053036.1	Gnomon	CDS	319301996	319302238	-	0	LOC109762135	protein LEO1 homolog	XP_020176540.1
NWVB01000007.1	12.83	0.23	8	NC_053037.1	Gnomon	CDS	319329475	319329642	-	1	LOC109758673	myosin-14-like	XP_020173132.1
NWVB01000007.1	12.94	0.21	5	NC_053037.1	Gnomon	CDS	319332353	319332533	-	0	LOC109758673	myosin-14-like	XP_020173132.1
NWVB01000007.1	10.79	0.23	3	NC_053038.1	Gnomon	CDS	319348271	319348819	+	0	LOC109769727	uncharacterized protein LOC109769727	XP_020184043.1
NWVB01000007.1	10.47	0.2	1	NC_053039.1	Gnomon	CDS	319355445	319355745	+	0	LOC109755373	uncharacterized protein LOC109755373	XP_020169874.1
NWVB01000007.1	12.47	0.2	2	NC_053040.1	Gnomon	CDS	319497122	319497730	-	0	LOC109766397	protein G1-like3	XP_020180749.1
NWVB01000007.1	11.53	0.22	24	NC_053041.1	Gnomon	CDS	319550374	319550856	+	0	LOC109781009	B3 domain-containing protein Os03g0212300-like	XP_020195176.1
NWVB01000007.1	10.84	0.2	3	NC_053035.1	Gnomon	CDS	319578427	319578605	-	0	LOC109776745	ran-binding protein 1 homolog c	XP_020191000.1
NWVB01000007.1	11.92	0.24	2	NC_053035.1	Gnomon	CDS	319581696	319582175	+	0	LOC109776744	pre-mRNA-splicing factor cwf23	XP_020190999.1
NWVB01000007.1	10.66	0.22	1	NC_053035.1	Gnomon	CDS	319661490	319661632	-	0	LOC120972685	uncharacterized protein LOC120972685	XP_040254100.1
NWVB01000007.1	12.35	0.22	2	NC_053039.1	Gnomon	CDS	319714347	319715016	-	0	LOC109755377	protein ACCELERATED CELL DEATH 6 isoform X1	XP_020169879.1
NWVB01000007.1	12.97	0.27	1	NC_053039.1	Gnomon	CDS	319721565	319722537	-	0	LOC109775762	zinc finger BED domain-containing protein RICESLEEPER 3-like	XP_020190052.1
NWVB01000007.1	13.56	0.2	15	NC_053041.1	Gnomon	CDS	319736659	319737228	-	0	LOC109779725	spidroin-1-like	XP_020193944.1
NWVB01000007.1	13.56	0.2	1	NC_053035.1	Gnomon	CDS	319748484	319748604	+	0	LOC109735858	em protein CS41	XP_020150647.1
NWVB01000007.1	11.87	0.2	32	NC_053037.1	Gnomon	CDS	319800449	319801109	+	0	LOC109756392	calcium-dependent protein kinase 1	XP_020170825.1
NWVB01000007.1	11.47	0.2	1	NC_053036.1	Gnomon	CDS	319811623	319812364	+	0	LOC120974002	uncharacterized protein LOC120974002	XP_040256280.1
NWVB01000007.1	12.79	0.21	2	NC_053036.1	Gnomon	CDS	319823546	319823607	-	0	LOC109762137	uncharacterized protein LOC109762137 isoform X1	XP_020176549.1
NWVB01000007.1	10.51	0.2	4	NC_053040.1	Gnomon	CDS	319839910	319839967	-	1	LOC109760799	lysine--tRNA ligase%2C chloroplastic/mitochondrial isoform X2	XP_040248501.1
NWVB01000007.1	10.95	0.24	3	NC_053040.1	Gnomon	CDS	319845550	319845771	-	0	LOC109760799	lysine--tRNA ligase%2C chloroplastic/mitochondrial isoform X2	XP_040248501.1
NWVB01000007.1	11.92	0.23	1	NC_053040.1	Gnomon	CDS	319915383	319916283	-	0	LOC109784006	wall-associated receptor kinase 5	XP_020198199.1
NWVB01000007.1	11.97	0.23	8	NC_053035.1	Gnomon	CDS	319928502	319928897	+	0	LOC109738610	histone chaperone ASF1-like	XP_020153292.1
NWVB01000007.1	11.07	0.2	21	NC_053038.1	Gnomon	CDS	319944207	319944386	+	0	LOC109762520	alpha-L-arabinofuranosidase 1	XP_020176968.1
NWVB01000007.1	10.77	0.23	1	NC_053038.1	Gnomon	CDS	319950193	319950336	+	0	LOC109762520	alpha-L-arabinofuranosidase 1	XP_020176968.1
NWVB01000007.1	10.24	0.2	2	NC_053035.1	Gnomon	CDS	319968893	319969010	+	0	LOC109739352	late embryogenesis abundant protein B19.1A	XP_020154035.1
NWVB01000007.1	11.94	0.2	8	NC_053035.1	Gnomon	CDS	319975858	319975975	+	0	LOC109739351	em protein H2	XP_020154034.1
NWVB01000007.1	10.99	0.2	2	NC_053035.1	Gnomon	CDS	319989417	319989528	-	0	LOC109739353	chlorophyll synthase%2C chloroplastic	XP_020154036.1
NWVB01000007.1	11.71	0.23	5	NC_053036.1	Gnomon	CDS	319999412	319999798	-	0	LOC109762140	uncharacterized protein LOC109762140	XP_020176552.1
NWVB01000007.1	9.39	0.21	1	NC_053037.1	Gnomon	CDS	320013295	320014233	-	0	LOC120976707	uncharacterized protein LOC120976707	XP_040259901.1
NWVB01000007.1	11.63	0.22	4	NC_053037.1	Gnomon	CDS	320029042	320029683	+	0	LOC120975808	uncharacterized protein LOC120975808	XP_040258451.1
NWVB01000007.1	10.32	0.2	1	NC_053040.1	Gnomon	CDS	320031752	320031827	-	0	LOC109784004	casein kinase 1	XP_020198197.1
NWVB01000007.1	12.8	0.22	4	NC_053037.1	Gnomon	CDS	320049046	320049813	-	0	LOC109751510	S-type anion channel SLAH2 isoform X2	XP_020165983.1
NWVB01000007.1	12.47	0.2	1	NC_053039.1	Gnomon	CDS	320096768	320097292	+	0	LOC109756536	lysine-rich arabinogalactan protein 19-like	XP_020170975.1
NWVB01000007.1	12.37	0.24	1	NC_053035.1	Gnomon	CDS	320131291	320132562	+	0	LOC109753994	nuclear pore complex protein NUP50A	XP_020168510.1
NWVB01000007.1	11.47	0.2	36	NC_053040.1	Gnomon	CDS	320150779	320151501	-	0	LOC109784003	transcription factor MYB30	XP_020198196.1
NWVB01000007.1	13.56	0.2	3	NC_053038.1	Gnomon	CDS	320192723	320192914	+	0	LOC109762501	CBL-interacting protein kinase 31	XP_020176949.1
NWVB01000007.1	10.72	0.2	12	NC_053038.1	Gnomon	CDS	320202282	320202357	-	0	LOC109762515	calmodulin-1	XP_020176961.1
NWVB01000007.1	12.14	0.2	1	NC_053035.1	Gnomon	CDS	320260192	320260253	+	2	LOC109753999	probable AMP deaminase	XP_020168517.1
NWVB01000007.1	12.47	0.2	1	NC_053035.1	Gnomon	CDS	320270044	320270113	+	1	LOC109753992	anaphase-promoting complex subunit 1	XP_020168508.1
NWVB01000007.1	11.27	0.22	1	NC_053040.1	Gnomon	CDS	320319785	320319847	-	0	LOC120965848	B3 domain-containing protein At4g01580-like	XP_040247334.1
NWVB01000007.1	11.04	0.2	6	NC_053035.1	Gnomon	CDS	320344127	320345199	-	2	LOC109753997	spidroin-1-like	XP_020168515.1
NWVB01000007.1	11.17	0.2	10	NC_053035.1	Gnomon	CDS	320353218	320353515	-	0	LOC109753997	spidroin-1-like	XP_020168515.1
NWVB01000007.1	8.95	0.2	3	NC_053036.1	Gnomon	CDS	320376591	320376974	-	0	LOC109780514	uncharacterized protein LOC109780514 isoform X2	XP_040254857.1
NWVB01000007.1	10.81	0.22	6	NC_053037.1	Gnomon	CDS	320447541	320448161	+	0	LOC109751512	spidroin-1-like	XP_020165988.1
NWVB01000007.1	12.72	0.24	9	NC_053035.1	Gnomon	CDS	320496376	320497011	-	0	LOC109753998	uncharacterized protein LOC109753998	XP_020168516.1
NWVB01000007.1	12.47	0.2	21	NC_053035.1	Gnomon	CDS	320504445	320504606	-	0	LOC109753993	protein trichome birefringence-like 28	XP_020168509.1
NWVB01000007.1	10.11	0.2	15	NC_053036.1	Gnomon	CDS	320521264	320521517	+	0	LOC109780515	sister chromatid cohesion protein SCC2	XP_020194686.1
NWVB01000007.1	12.47	0.2	1	NC_053035.1	Gnomon	CDS	320579775	320579834	-	0	LOC109753996	uncharacterized protein LOC109753996 isoform X1	XP_020168512.1
NWVB01000007.1	13.27	-0.61	1	NC_053035.1	Gnomon	CDS	320581537	320581568	-	0	LOC109753996	uncharacterized protein LOC109753996 isoform X1	XP_020168512.1
NWVB01000007.1	11.47	0.2	2	NC_053040.1	Gnomon	CDS	320633118	320633846	-	0	LOC109767800	transcription factor MYB30-like	XP_020182109.1
NWVB01000007.1	11.93	0.22	1	NC_053040.1	Gnomon	CDS	320646119	320646623	+	0	LOC120967064	uncharacterized protein LOC120967064	XP_040249589.1
NWVB01000007.1	11.47	0.2	20	NC_053039.1	Gnomon	CDS	320681416	320682540	-	0	LOC109747110	uncharacterized protein LOC109747110	XP_020161783.1
NWVB01000007.1	10.13	0.24	5	NC_053037.1	Gnomon	CDS	320723815	320724017	+	0	LOC109785809	peroxisomal biogenesis factor 6 isoform X1	XP_020199984.1
NWVB01000007.1	10.75	0.23	10	NC_053039.1	Gnomon	CDS	320741405	320742169	+	0	LOC109782854	uncharacterized protein LOC109782854	XP_020197075.1
NWVB01000007.1	10.16	-0.49	3	NC_053037.1	Gnomon	CDS	320790317	320790877	-	0	LOC109785806	atherin-like	XP_020199979.1
NWVB01000007.1	10.47	0.2	1	NC_053037.1	Gnomon	CDS	320809349	320809894	-	0	LOC109785808	neutral ceramidase	XP_020199982.1
NWVB01000007.1	12	0.22	3	NC_053038.1	Gnomon	CDS	320830754	320831077	+	0	LOC109771233	uncharacterized protein LOC109771233	XP_020185518.1
NWVB01000007.1	10.98	0.21	3	NC_053041.1	Gnomon	CDS	320902397	320902739	+	0	LOC109744736	uncharacterized protein DKFZp434B061-like	XP_020159471.1
NWVB01000007.1	11.87	0.2	5	NC_053037.1	Gnomon	CDS	320955460	320955755	+	0	LOC109762693	late embryogenesis abundant protein Lea14-A-like	XP_020177160.1
NWVB01000007.1	12.47	0.2	14	NC_053038.1	Gnomon	CDS	320965077	320965258	-	0	LOC109770856	SNF1-related protein kinase regulatory subunit beta-1	XP_020185161.1
NWVB01000007.1	11.61	0.21	1	NC_053035.1	Gnomon	CDS	321061920	321062624	-	0	LOC120972687	uncharacterized mitochondrial protein AtMg00310-like	XP_040254102.1
NWVB01000007.1	11.86	0.2	1	NC_053037.1	Gnomon	CDS	321072881	321073234	-	0	LOC109760422	glycine-rich cell wall structural protein 1.8-like	XP_020174840.1
NWVB01000007.1	10.24	0.2	11	NC_053038.1	Gnomon	CDS	321099495	321099592	+	0	LOC120963416	uncharacterized PE-PGRS family protein PE_PGRS20-like	XP_040243979.1
NWVB01000007.1	13.83	0.2	17	NC_053035.1	Gnomon	CDS	321106380	321106432	+	0	LOC120961944	metallothionein-like protein 1	XP_040241721.1
NWVB01000007.1	12.47	0.2	10	NC_053035.1	Gnomon	CDS	321131857	321131909	+	0	LOC109758795	metallothionein-like protein 1	XP_020173251.1
NWVB01000007.1	12.47	0.2	2	NC_053040.1	Gnomon	CDS	321325844	321326599	-	0	LOC109754511	transcription factor MYB30	XP_020169007.1
NWVB01000007.1	11.29	0.22	2	NC_053035.1	Gnomon	CDS	321445884	321445956	+	0	LOC109735887	glycine-rich cell wall structural protein isoform X1	XP_020150677.2
NWVB01000007.1	11.94	0.2	39	NC_053035.1	Gnomon	CDS	321450570	321451093	+	0	LOC109735884	pentatricopeptide repeat-containing protein At1g80880%2C mitochondrial	XP_020150674.1
NWVB01000007.1	13.56	0.2	2	NC_053035.1	Gnomon	CDS	321461401	321461536	-	0	LOC109735883	nicotinamide adenine dinucleotide transporter 1%2C chloroplastic	XP_020150672.1
NWVB01000007.1	11.5	0.2	18	NC_053038.1	Gnomon	CDS	321473219	321475381	-	0	LOC109785685	pentatricopeptide repeat-containing protein At1g56690%2C mitochondrial	XP_040243135.1
NWVB01000007.1	11.03	0.23	1	NC_053035.1	Gnomon	CDS	321502055	321502202	-	0	LOC109735882	uncharacterized protein LOC109735882	XP_020150670.1
NWVB01000007.1	11.5	0.2	17	NC_053040.1	Gnomon	CDS	321520501	321521235	-	0	LOC109754512	transcription factor MYB30	XP_020169008.1
NWVB01000007.1	13.43	0.22	1	NC_053040.1	Gnomon	CDS	321566018	321566782	-	0	LOC109754510	transcription factor MYB30	XP_020169006.1
NWVB01000007.1	11.13	0.22	8	NC_053036.1	Gnomon	CDS	321587487	321587945	-	0	LOC109740199	U3 small nucleolar RNA-associated protein 6 homolog	XP_020154826.1
NWVB01000007.1	12.21	-0.62	1	NC_053037.1	Gnomon	CDS	321636879	321636977	+	0	LOC109766523	kinesin-like protein KIN-13B isoform X1	XP_020180894.1
NWVB01000007.1	12.24	0.21	6	NC_053037.1	Gnomon	CDS	321640255	321640320	+	0	LOC109766523	kinesin-like protein KIN-13B isoform X1	XP_020180894.1
NWVB01000007.1	11.52	0.21	1	NC_053035.1	Gnomon	CDS	321681180	321681641	+	0	LOC109735881	vasodilator-stimulated phosphoprotein	XP_020150669.1
NWVB01000007.1	11.71	0.2	2	NC_053035.1	Gnomon	CDS	321710093	321710324	+	0	LOC109735880	protein trichome birefringence-like 33	XP_020150668.1
NWVB01000007.1	11.07	0.2	2	NC_053037.1	Gnomon	CDS	321738553	321738801	+	0	LOC109748030	heat stress transcription factor C-1a	XP_020162679.1
NWVB01000007.1	11.34	0.23	4	NC_053038.1	Gnomon	CDS	321794792	321794939	-	0	LOC109747891	YTH domain-containing protein ECT4 isoform X1	XP_020162525.1
NWVB01000007.1	11.87	0.2	10	NC_053039.1	Gnomon	CDS	321809490	321809562	+	0	LOC109735808	chromatin remodeling protein EBS	XP_020150601.1
NWVB01000007.1	12.47	0.2	31	NC_053036.1	Gnomon	CDS	321814375	321814507	+	0	LOC109740191	sugar transport protein MST3	XP_020154820.1
NWVB01000007.1	12.47	0.2	7	NC_053036.1	Gnomon	CDS	321825708	321825758	-	0	LOC109740225	uncharacterized protein LOC109740225	XP_020154851.1
NWVB01000007.1	10.17	0.21	7	NC_053036.1	Gnomon	CDS	321832110	321832409	+	0	LOC109740205	pollen-specific leucine-rich repeat extensin-like protein 1	XP_040256283.1
NWVB01000007.1	11.06	0.21	1	NC_053038.1	Gnomon	CDS	321916705	321917004	-	0	LOC109747890	testis-specific gene A8 protein-like	XP_020162522.1
NWVB01000007.1	11.96	0.22	5	NC_053041.1	Gnomon	CDS	321935781	321936818	+	0	LOC120968896	protein FAR1-RELATED SEQUENCE 5-like	XP_040251834.1
NWVB01000007.1	11.5	0.2	4	NC_053039.1	Gnomon	CDS	322034422	322034784	+	0	LOC109735811	protein ELF4-LIKE 3	XP_020150603.1
NWVB01000007.1	11.1	0.23	2	NC_053037.1	Gnomon	CDS	322126529	322126999	+	0	LOC120975785	60S ribosomal protein L5%2C mitochondrial-like	XP_040258430.1
NWVB01000007.1	10.63	0.2	12	NC_053037.1	Gnomon	CDS	322147598	322147668	-	0	LOC109748032	bidirectional sugar transporter SWEET6b-like isoform X2	XP_020162682.1
NWVB01000007.1	12.47	0.2	1	NC_053035.1	Gnomon	CDS	322161248	322161350	+	0	LOC109735885	ubiquitin-like	XP_020150675.1
NWVB01000007.1	10.89	-0.55	1	NC_053040.1	Gnomon	CDS	322170047	322171018	-	0	LOC109773188	uncharacterized protein LOC109773188	XP_020187474.1
NWVB01000007.1	10.34	0.22	19	NC_053040.1	Gnomon	CDS	322180705	322180773	+	0	LOC109773177	cryptochrome-1 isoform X1	XP_020187465.1
NWVB01000007.1	12.47	0.2	38	NC_053039.1	Gnomon	CDS	322240617	322240733	+	0	LOC109735812	phospholipase D delta isoform X1	XP_040246281.1
NWVB01000007.1	12.18	0.2	2	NC_053039.1	Gnomon	CDS	322250367	322250507	+	0	LOC109735813	uncharacterized protein LOC109735813	XP_020150606.1
NWVB01000007.1	11.87	0.2	31	NC_053036.1	Gnomon	CDS	322278024	322278046	-	0	LOC109740226	quinone-oxidoreductase QR2	XP_020154852.1
NWVB01000007.1	11.68	0.2	15	NC_053040.1	Gnomon	CDS	322290834	322291650	+	0	LOC109773178	phosphoenolpyruvate carboxylase kinase 1	XP_020187466.1
NWVB01000007.1	12.47	0.2	18	NC_053036.1	Gnomon	CDS	322316514	322316593	-	0	LOC120974004	uncharacterized protein LOC120974004	XP_040256284.1
NWVB01000007.1	11.94	0.2	2	NC_053040.1	Gnomon	CDS	322338928	322339019	-	0	LOC109773179	adenosine kinase 2	XP_020187467.1
NWVB01000007.1	11.86	0.2	3	NC_053035.1	Gnomon	CDS	322346458	322349175	+	0	LOC109735875	receptor-like protein kinase FERONIA	XP_020150664.1
NWVB01000007.1	11.31	0.2	23	NC_053036.1	Gnomon	CDS	322404661	322404959	+	0	LOC109740198	uncharacterized protein LOC109740198	XP_020154825.1
NWVB01000007.1	13.56	0.2	3	NC_053036.1	Gnomon	CDS	322410018	322410166	+	2	LOC109740198	uncharacterized protein LOC109740198	XP_020154825.1
NWVB01000007.1	11.85	0.22	6	NC_053037.1	Gnomon	CDS	322440052	322440162	+	0	LOC109738039	beta-adaptin-like protein A	XP_020152737.1
NWVB01000007.1	11.86	0.2	5	NC_053037.1	Gnomon	CDS	322452703	322452827	+	0	LOC120976710	beta-adaptin-like protein A	XP_040259905.1
NWVB01000007.1	12.32	0.22	3	NC_053036.1	Gnomon	CDS	322509792	322509963	-	0	LOC109740204	uclacyanin 1-like	XP_020154830.1
NWVB01000007.1	10.2	0.2	5	NC_053039.1	Gnomon	CDS	322593198	322593766	+	0	LOC109735815	lysine-specific demethylase JMJ25 isoform X2	XP_040246285.1
NWVB01000007.1	9.47	-0.49	22	NC_053039.1	Gnomon	CDS	322605739	322605861	+	0	LOC109735815	lysine-specific demethylase JMJ25 isoform X2	XP_040246285.1
NWVB01000007.1	11.31	0.2	1	NC_053041.1	Gnomon	CDS	322638102	322638302	+	0	LOC109755155	40S ribosomal protein S3-3	XP_020169630.1
NWVB01000007.1	13.56	0.2	4	NC_053035.1	Gnomon	CDS	322667122	322668090	+	0	LOC109735867	uncharacterized protein LOC109735867	XP_020150656.1
NWVB01000007.1	10.63	0.2	1	NC_053036.1	Gnomon	CDS	322785987	322787000	+	0	LOC109740224	peroxidase 1	XP_020154849.1
NWVB01000007.1	12.08	0.22	13	NC_053036.1	Gnomon	CDS	322794116	322794547	+	0	LOC109740214	peroxidase 1	XP_020154839.1
NWVB01000007.1	12.59	0.21	2	NC_053038.1	Gnomon	CDS	322806076	322806348	+	0	LOC109783994	30S ribosomal protein S1%2C chloroplastic	XP_020198189.1
NWVB01000007.1	12.09	0.21	4	NC_053039.1	Gnomon	CDS	322891094	322891561	-	0	LOC109774502	endoglucanase 22	XP_020188819.1
NWVB01000007.1	13.56	0.2	3	NC_053038.1	Gnomon	CDS	322906872	322906973	+	0	LOC120963417	uncharacterized protein LOC120963417	XP_040243981.1
NWVB01000007.1	11.37	0.21	18	NC_053037.1	Gnomon	CDS	322912450	322913136	-	0	LOC109759970	uncharacterized protein KIAA0754-like	XP_020174388.1
NWVB01000007.1	12	0.22	9	NC_053035.1	Gnomon	CDS	322933132	322933177	+	0	LOC109783936	serine/threonine-protein kinase TOR	XP_020198101.1
NWVB01000007.1	10.6	0.21	3	NC_053040.1	Gnomon	CDS	323056182	323058695	+	0	LOC109750449	uncharacterized protein LOC109750449 isoform X2	XP_040248506.1
NWVB01000007.1	11.86	0.2	2	NC_053040.1	Gnomon	CDS	323061783	323061964	+	2	LOC109750449	uncharacterized protein LOC109750449 isoform X2	XP_040248506.1
NWVB01000007.1	11.31	0.2	8	NC_053036.1	Gnomon	CDS	323075240	323075428	-	0	LOC109740211	vegetative cell wall protein gp1-like	XP_020154837.1
NWVB01000007.1	10.22	0.2	4	NC_053036.1	Gnomon	CDS	323080496	323080876	+	0	LOC120974005	protein MAIN-LIKE 1-like	XP_040256285.1
NWVB01000007.1	11.5	0.2	2	NC_053039.1	Gnomon	CDS	323352372	323352763	-	0	LOC109774498	monoacylglycerol lipase isoform X1	XP_020188813.1
NWVB01000007.1	11.44	0.2	8	NC_053040.1	Gnomon	CDS	323395691	323395863	+	0	LOC109750448	uncharacterized protein LOC109750448 isoform X2	XP_040248507.1
NWVB01000007.1	11.84	-0.59	3	NC_053036.1	Gnomon	CDS	323429693	323429856	-	2	LOC109740208	B3 domain-containing protein Os03g0212300-like	XP_040256286.1
NWVB01000007.1	10.76	0.21	6	NC_053036.1	Gnomon	CDS	323430714	323430734	-	0	LOC109740208	B3 domain-containing protein Os03g0212300-like	XP_040256286.1
NWVB01000007.1	10.23	0.2	5	NC_053037.1	Gnomon	CDS	323479207	323479209	+	0	LOC109770077	CTD small phosphatase-like protein 2 isoform X3	XP_020184377.1
NWVB01000007.1	10.92	0.21	4	NC_053035.1	Gnomon	CDS	323491146	323491223	+	0	LOC109736075	uncharacterized protein LOC109736075	XP_020150884.1
NWVB01000007.1	12	0.22	1	NC_053040.1	Gnomon	CDS	323501984	323502348	-	0	LOC109764465	phenylalanine ammonia-lyase	XP_020178866.1
NWVB01000007.1	11.9	0.21	41	NC_053035.1	Gnomon	CDS	323583626	323583820	-	0	LOC109736077	probable protein phosphatase 2C 48 isoform X1	XP_020150886.1
NWVB01000007.1	13.56	0.2	10	NC_053036.1	Gnomon	CDS	323590079	323591005	+	0	LOC109740207	protein FAR1-RELATED SEQUENCE 5-like	XP_020154833.1
NWVB01000007.1	11.97	-0.2	1	NC_053035.1	Gnomon	CDS	323622616	323622676	-	0	LOC109736073	period circadian protein-like	XP_040241855.1
NWVB01000007.1	10.83	0.21	3	NC_053039.1	Gnomon	CDS	323650558	323650758	+	0	LOC109780554	annexin D5	XP_020194729.1
NWVB01000007.1	11.94	0.2	6	NC_053036.1	Gnomon	CDS	323720906	323720957	+	0	LOC109740216	uncharacterized GPI-anchored protein At1g61900 isoform X1	XP_020154843.1
NWVB01000007.1	10.58	0.2	12	NC_053036.1	Gnomon	CDS	323730662	323730805	+	2	LOC109740216	uncharacterized GPI-anchored protein At1g61900 isoform X1	XP_020154843.1
NWVB01000007.1	12.38	0.22	3	NC_053035.1	Gnomon	CDS	323862225	323862509	-	0	LOC109768018	phospholipase D zeta 1 isoform X1	XP_020182337.1
NWVB01000007.1	11.1	0.21	1	NC_053035.1	Gnomon	CDS	323956568	323956705	-	0	LOC109782357	uncharacterized protein LOC109782357	XP_020196559.1
NWVB01000007.1	11.52	0.21	5	NC_053035.1	Gnomon	CDS	324136296	324136408	+	0	LOC109782354	delta-1-pyrroline-5-carboxylate synthase 2-like	XP_040254104.1
NWVB01000007.1	11.94	0.2	2	NC_053035.1	Gnomon	CDS	324200870	324201430	+	0	LOC109784379	E3 ubiquitin-protein ligase EL5-like	XP_020198554.1
NWVB01000007.1	11.47	0.2	1	NC_053035.1	Gnomon	CDS	324216789	324217093	+	0	LOC109784378	pectinesterase inhibitor	XP_020198553.2
NWVB01000007.1	11.83	0.22	2	NC_053037.1	Gnomon	CDS	324227742	324228602	+	0	LOC109770082	glycerol-3-phosphate acyltransferase 1	XP_020184386.1
NWVB01000007.1	10.32	0.2	4	NC_053035.1	Gnomon	CDS	324257013	324257713	-	2	LOC109784381	pectinesterase	XP_020198557.1
NWVB01000007.1	11.68	0.23	9	NC_053035.1	Gnomon	CDS	324289342	324289473	-	1	LOC109784377	uncharacterized protein LOC109784377	XP_020198551.1
NWVB01000007.1	11.44	0.2	6	NC_053035.1	Gnomon	CDS	324292192	324292625	-	0	LOC109784377	uncharacterized protein LOC109784377	XP_020198551.1
NWVB01000007.1	12.47	0.2	2	NC_053035.1	Gnomon	CDS	324300163	324301033	-	0	LOC109784380	vegetative cell wall protein gp1 isoform X2	XP_020198556.1
NWVB01000007.1	10.33	0.21	1	NC_053037.1	Gnomon	CDS	324431905	324432363	-	0	LOC109732687	serine/arginine repetitive matrix protein 1-like	XP_020147466.1
NWVB01000007.1	11.31	0.2	1	NC_053039.1	Gnomon	CDS	324442516	324442827	+	0	LOC109735771	uncharacterized protein LOC109735771	XP_020150560.1
NWVB01000007.1	11.34	0.21	1	NC_053037.1	Gnomon	CDS	324461726	324461930	+	0	LOC109732689	aspartate%2C glycine%2C lysine and serine-rich protein	XP_020147469.1
NWVB01000007.1	11.04	0.2	2	NC_053036.1	Gnomon	CDS	324512424	324512651	+	0	LOC109778758	probable tetraacyldisaccharide 4'-kinase%2C mitochondrial	XP_020192922.1
NWVB01000007.1	11.94	0.2	3	NC_053036.1	Gnomon	CDS	324521057	324521785	-	0	LOC109778757	zinc finger protein 8	XP_020192921.1
NWVB01000007.1	11.08	0.24	1	NC_053039.1	Gnomon	CDS	324530928	324531000	+	1	LOC109735767	probable transcription factor RL9	XP_020150556.1
NWVB01000007.1	10.29	0.21	2	NC_053035.1	Gnomon	CDS	324567475	324568136	-	0	LOC109731966	vegetative cell wall protein gp1-like	XP_020146740.2
NWVB01000007.1	10.28	0.2	3	NC_053035.1	Gnomon	CDS	324571490	324571893	+	0	LOC120972690	spidroin-1-like	XP_040254105.1
NWVB01000007.1	11.94	0.2	11	NC_053037.1	Gnomon	CDS	324641145	324641164	+	2	LOC109732688	peroxidase 42	XP_020147468.1
NWVB01000007.1	13.56	0.2	4	NC_053037.1	Gnomon	CDS	324653201	324653593	+	0	LOC109732686	uncharacterized protein LOC109732686	XP_020147465.1
NWVB01000007.1	11.05	0.21	1	NC_053037.1	Gnomon	CDS	324700315	324700788	+	0	LOC109739751	aspartic proteinase oryzasin-1	XP_020154396.1
NWVB01000007.1	13.56	0.2	5	NC_053037.1	Gnomon	CDS	324712392	324713102	-	0	LOC109739752	uncharacterized protein LOC109739752	XP_020154397.1
NWVB01000007.1	11.97	0.2	3	NC_053038.1	Gnomon	CDS	324759324	324759863	-	0	LOC109778368	spidroin-1-like	XP_020192513.1
NWVB01000007.1	10.45	0.2	16	NC_053039.1	Gnomon	CDS	324764571	324764696	-	0	LOC109735769	vegetative cell wall protein gp1-like	XP_020150558.1
NWVB01000007.1	11.87	0.2	9	NC_053036.1	Gnomon	CDS	324799305	324799397	-	0	LOC109778683	uncharacterized protein LOC109778683	XP_020192829.1
NWVB01000007.1	11.31	0.2	23	NC_053035.1	Gnomon	CDS	324818900	324818999	+	0	LOC109733660	ethylene-responsive transcription factor RAP2-3	XP_020148477.1
NWVB01000007.1	11.94	0.2	5	NC_053038.1	Gnomon	CDS	324834078	324834415	-	2	LOC109778369	transcription initiation factor TFIID subunit 3-like	XP_020192514.1
NWVB01000007.1	10.82	0.2	4	NC_053037.1	Gnomon	CDS	324858129	324858429	+	0	LOC109757645	SNF1-related protein kinase regulatory subunit gamma-1-like	XP_020172054.2
NWVB01000007.1	10.05	0.2	20	NC_053035.1	Gnomon	CDS	324882899	324883405	-	0	LOC109733668	uncharacterized protein LOC109733668	XP_020148486.1
NWVB01000007.1	11.07	0.2	47	NC_053037.1	Gnomon	CDS	324932993	324933364	-	0	LOC109757648	B3 domain-containing protein Os03g0212300-like	XP_020172056.1
NWVB01000007.1	11.87	0.2	19	NC_053041.1	Gnomon	CDS	324944394	324944509	-	0	LOC109732680	CBS domain-containing protein CBSX1%2C chloroplastic	XP_020147454.1
NWVB01000007.1	11.5	0.2	7	NC_053038.1	Gnomon	CDS	325069515	325069640	-	2	LOC109778379	probable pre-mRNA-splicing factor ATP-dependent RNA helicase DEAH3 isoform X1	XP_020192524.1
NWVB01000007.1	11.75	0.23	1	NC_053036.1	Gnomon	CDS	325104065	325104193	+	0	LOC109771480	uncharacterized protein LOC109771480	XP_020185766.1
NWVB01000007.1	10.32	0.21	4	NC_053037.1	Gnomon	CDS	325110327	325110368	+	0	LOC109757655	protein RAE1	XP_040259913.1
NWVB01000007.1	13.33	0.25	1	NC_053038.1	Gnomon	CDS	325126269	325126430	-	0	LOC109778380	adenylosuccinate lyase	XP_020192526.1
NWVB01000007.1	13.41	0.21	4	NC_053036.1	Gnomon	CDS	325153702	325153788	+	0	LOC109771469	laccase-14	XP_020185755.1
NWVB01000007.1	12.47	0.2	7	NC_053037.1	Gnomon	CDS	325277116	325277580	+	0	LOC109747284	polygalacturonase At1g48100 isoform X1	XP_020161955.1
NWVB01000007.1	13.56	0.2	3	NC_053035.1	Gnomon	CDS	325753967	325754517	+	0	LOC109733653	5E5 antigen-like	XP_040254106.1
NWVB01000007.1	9.29	0.2	31	NC_053035.1	Gnomon	CDS	325761884	325762508	+	1	LOC109733653	5E5 antigen-like	XP_040254106.1
NWVB01000007.1	12.31	0.22	2	NC_053035.1	Gnomon	CDS	325787269	325788210	-	0	LOC109733643	uncharacterized protein LOC109733643	XP_020148456.1
NWVB01000007.1	11.5	0.2	10	NC_053035.1	Gnomon	CDS	325810007	325811107	-	0	LOC109733573	chaperone protein dnaJ 49	XP_020148386.1
NWVB01000007.1	13.71	0.2	3	NC_053039.1	Gnomon	CDS	325847836	325847968	-	0	LOC109778566	protein trichome birefringence-like 14 isoform X3	XP_020192722.1
NWVB01000007.1	12.45	0.21	2	NC_053039.1	Gnomon	CDS	325877060	325877482	-	0	LOC109778564	centromere protein V	XP_020192719.1
NWVB01000007.1	11.87	0.21	3	NC_053039.1	Gnomon	CDS	325942363	325942758	+	0	LOC109778558	trigger factor-like	XP_020192711.1
NWVB01000007.1	10.78	0.21	5	NC_053035.1	Gnomon	CDS	325995698	325996798	+	0	LOC109748924	phytochrome A-associated F-box protein	XP_020163527.1
NWVB01000007.1	11.31	0.2	7	NC_053035.1	Gnomon	CDS	326006841	326007128	-	0	LOC109748911	uncharacterized protein LOC109748911	XP_020163517.1
NWVB01000007.1	13.56	0.2	2	NC_053039.1	Gnomon	CDS	326018210	326018356	-	0	LOC120963958	uncharacterized protein LOC120963958	XP_040244359.1
NWVB01000007.1	11.94	0.2	19	NC_053039.1	Gnomon	CDS	326055891	326055965	+	0	LOC109778557	uncharacterized protein LOC109778557	XP_020192710.1
NWVB01000007.1	11.86	0.2	5	NC_053036.1	Gnomon	CDS	326084371	326084970	+	0	LOC120973379	uncharacterized protein LOC120973379	XP_040254878.1
NWVB01000007.1	12.81	0.21	3	NC_053035.1	Gnomon	CDS	326146776	326147122	+	0	LOC109759165	uncharacterized protein LOC109759165	XP_020173581.1
NWVB01000007.1	10.34	0.2	7	NC_053039.1	Gnomon	CDS	326317119	326317198	-	0	LOC109778561	probable cinnamyl alcohol dehydrogenase 8D	XP_020192715.1
NWVB01000007.1	12.77	-0.21	2	NC_053037.1	Gnomon	CDS	326332987	326333048	+	0	LOC109766662	carbonic anhydrase%2C chloroplastic isoform X1	XP_020181018.1
NWVB01000007.1	11.86	0.2	8	NC_053038.1	Gnomon	CDS	326357098	326357314	-	0	LOC109765577	uncharacterized mitochondrial protein AtMg00820-like	XP_020179960.1
NWVB01000007.1	11.56	0.2	3	NC_053036.1	Gnomon	CDS	326369676	326369731	-	1	LOC109771479	sulfoquinovosyl transferase SQD2	XP_020185765.1
NWVB01000007.1	11.56	0.2	13	NC_053036.1	Gnomon	CDS	326370283	326370825	-	0	LOC109771479	sulfoquinovosyl transferase SQD2	XP_020185765.1
NWVB01000007.1	11.11	0.2	3	NC_053038.1	Gnomon	CDS	326385295	326386047	-	0	LOC120963418	spidroin-1-like	XP_040243982.1
NWVB01000007.1	11.03	0.24	1	NC_053036.1	Gnomon	CDS	326455351	326456094	-	0	LOC120974010	selenoprotein V-like	XP_040256291.1
NWVB01000007.1	11.94	0.2	5	NC_053036.1	Gnomon	CDS	326472953	326473546	-	0	LOC120974011	double-stranded RNA-binding protein 5-like	XP_040256292.1
NWVB01000007.1	11.7	0.2	2	NC_053040.1	Gnomon	CDS	326528244	326528495	+	0	LOC109776148	photosynthetic NDH subunit of lumenal location 3%2C chloroplastic	XP_020190402.1
NWVB01000007.1	11.9	0.2	2	NC_053039.1	Gnomon	CDS	326534338	326534609	-	0	LOC109772052	probable cinnamyl alcohol dehydrogenase 8C	XP_020186338.1
NWVB01000007.1	13.56	0.2	17	NC_053040.1	Gnomon	CDS	326566281	326566582	-	0	LOC109766483	uncharacterized protein LOC109766483 isoform X1	XP_020180849.1
NWVB01000007.1	13.56	0.2	8	NC_053036.1	Gnomon	CDS	326599264	326599739	-	2	LOC109771475	uncharacterized protein LOC109771475	XP_020185762.2
NWVB01000007.1	13.56	0.2	29	NC_053036.1	Gnomon	CDS	326719554	326719626	-	1	LOC109743975	tRNA-dihydrouridine(20/20a) synthase isoform X1	XP_040254880.1
NWVB01000007.1	10.73	0.2	49	NC_053035.1	Gnomon	CDS	326724123	326724400	+	0	LOC109771501	uncharacterized protein LOC109771501 isoform X1	XP_020185786.1
NWVB01000007.1	11	0.23	4	NC_053035.1	Gnomon	CDS	326735889	326736044	+	0	LOC109771504	beta-glucosidase 22 isoform X1	XP_020185788.1
NWVB01000007.1	11.31	0.2	15	NC_053036.1	Gnomon	CDS	326862741	326863208	+	0	LOC120974012	PE-PGRS family protein PE_PGRS16-like	XP_040256293.1
NWVB01000007.1	11.86	0.2	4	NC_053039.1	Gnomon	CDS	326902820	326902934	-	0	LOC109772045	protein TIFY 6b	XP_020186329.1
NWVB01000007.1	13.56	0.2	4	NC_053037.1	Gnomon	CDS	326930995	326931324	+	0	LOC109757926	predicted GPI-anchored protein 58	XP_020172389.1
NWVB01000007.1	11.68	0.2	4	NC_053039.1	Gnomon	CDS	326940214	326940362	+	1	LOC109772062	autophagy-related protein 23-like	XP_020186347.1
NWVB01000007.1	10.22	0.2	7	NC_053037.1	Gnomon	CDS	327064919	327065006	-	0	LOC109740134	uncharacterized protein LOC109740134 isoform X2	XP_020154757.1
NWVB01000007.1	11.44	0.2	2	NC_053036.1	Gnomon	CDS	327110163	327110228	+	0	LOC109743977	LOW QUALITY PROTEIN: uncharacterized protein LOC109743977	XP_020158660.2
NWVB01000007.1	11.46	0.2	1	NC_053035.1	Gnomon	CDS	327139464	327139874	-	0	LOC109733850	histone H3.2	XP_020148653.1
NWVB01000007.1	11.44	0.2	1	NC_053035.1	Gnomon	CDS	327145069	327145527	-	0	LOC109733849	histone H2B.1-like	XP_020148652.1
NWVB01000007.1	11.5	0.2	12	NC_053040.1	Gnomon	CDS	327181186	327181262	+	0	LOC109766119	ADP-ribosylation factor GTPase-activating protein AGD2	XP_020180478.1
NWVB01000007.1	11.83	0.21	1	NC_053040.1	Gnomon	CDS	327203033	327203170	+	0	LOC120965852	serine/threonine-protein phosphatase 7 long form homolog	XP_040247336.1
NWVB01000007.1	11.38	0.22	19	NC_053036.1	Gnomon	CDS	327212366	327212595	+	0	LOC109743976	CASP-like protein 2A1	XP_020158658.1
NWVB01000007.1	11.29	0.22	30	NC_053036.1	Gnomon	CDS	327397096	327397251	+	0	LOC109743978	protein FAR-RED IMPAIRED RESPONSE 1-like	XP_020158662.1
NWVB01000007.1	11.87	0.2	2	NC_053035.1	Gnomon	CDS	327476167	327476943	+	0	LOC109733846	NDR1/HIN1-like protein 1	XP_020148648.1
NWVB01000007.1	12.18	0.2	3	NC_053038.1	Gnomon	CDS	327521539	327521774	-	2	LOC109774690	uncharacterized protein LOC109774690	XP_020189043.1
NWVB01000007.1	11.32	0.21	4	NC_053038.1	Gnomon	CDS	327554672	327555053	-	0	LOC109774690	uncharacterized protein LOC109774690	XP_020189043.1
NWVB01000007.1	11.5	0.2	12	NC_053035.1	Gnomon	CDS	327578179	327579339	+	0	LOC109746758	uncharacterized protein LOC109746758	XP_020161454.1
NWVB01000007.1	12.47	0.2	4	NC_053035.1	Gnomon	CDS	327605665	327605892	+	0	LOC109746755	uncharacterized protein CG45076-like	XP_020161452.1
NWVB01000007.1	10.38	0.21	3	NC_053035.1	Gnomon	CDS	327626461	327626937	+	0	LOC109746763	NRR repressor homolog 1	XP_020161461.1
NWVB01000007.1	12.42	0.21	3	NC_053035.1	Gnomon	CDS	327734558	327734560	+	0	LOC109746757	40S ribosomal protein S4-like	XP_020161453.1
NWVB01000007.1	14.37	0.24	1	NC_053035.1	Gnomon	CDS	327746979	327747005	-	0	LOC109746761	heavy metal-associated isoprenylated plant protein 35	XP_020161459.1
NWVB01000007.1	11.47	0.2	11	NC_053035.1	Gnomon	CDS	327752708	327753225	+	0	LOC109746760	protein FLX-like 3 isoform X1	XP_020161457.1
NWVB01000007.1	11.94	0.2	7	NC_053037.1	Gnomon	CDS	327768520	327769618	+	0	LOC109740150	auxin efflux carrier component 3a isoform X3	XP_040259916.1
NWVB01000007.1	13.56	0.2	6	NC_053035.1	Gnomon	CDS	327778160	327778263	-	0	LOC109746759	WW domain-binding protein 11-like	XP_020161455.1
NWVB01000007.1	12.31	0.22	8	NC_053039.1	Gnomon	CDS	327786585	327786698	-	0	LOC109772068	uncharacterized protein LOC109772068	XP_040246295.1
NWVB01000007.1	11.36	0.2	1	NC_053038.1	Gnomon	CDS	327796723	327797144	-	0	LOC109731902	probable enoyl-CoA hydratase 1%2C peroxisomal	XP_020146666.1
NWVB01000007.1	10.5	0.22	3	NC_053039.1	Gnomon	CDS	327812849	327813499	-	0	LOC109772041	uncharacterized protein At1g66480	XP_020186321.1
NWVB01000007.1	11.61	0.21	1	NC_053040.1	Gnomon	CDS	327821093	327822031	+	0	LOC120967069	vegetative cell wall protein gp1-like	XP_040249593.1
NWVB01000007.1	12.33	0.2	3	NC_053038.1	Gnomon	CDS	327862355	327862552	+	0	LOC120963424	salivary glue protein Sgs-3-like	XP_040243988.1
NWVB01000007.1	10.59	0.21	1	NC_053038.1	Gnomon	CDS	328050418	328050573	-	0	LOC109770214	uncharacterized abhydrolase domain-containing protein DDB_G0269086-like	XP_020184513.1
NWVB01000007.1	8.96	-0.46	8	NC_053038.1	Gnomon	CDS	328177969	328178191	-	1	LOC109770216	phytochrome B isoform X1	XP_020184515.1
NWVB01000007.1	8.94	-0.47	7	NC_053038.1	Gnomon	CDS	328183265	328185434	-	0	LOC109770216	phytochrome B isoform X1	XP_020184515.1
NWVB01000007.1	9.35	-0.48	1	NC_053038.1	Gnomon	CDS	328347585	328348341	-	1	LOC120963425	vegetative cell wall protein gp1-like	XP_040243989.1
NWVB01000007.1	8.55	-0.46	22	NC_053040.1	Gnomon	CDS	328360648	328360826	+	0	LOC120966502	uncharacterized protein LOC120966502	XP_040248517.1
NWVB01000007.1	13.12	0.21	6	NC_053036.1	Gnomon	CDS	328601204	328601533	-	0	LOC109748208	flowering-promoting factor 1-like protein 4	XP_020162833.1
NWVB01000007.1	13.93	0.22	7	NC_053036.1	Gnomon	CDS	328626591	328627046	+	0	LOC109748166	paraneoplastic antigen Ma6E-like	XP_020162796.1
NWVB01000007.1	11.87	0.2	5	NC_053037.1	Gnomon	CDS	328638867	328638902	-	0	LOC109740126	mitogen-activated protein kinase 16	XP_020154748.1
NWVB01000007.1	12.71	0.25	1	NC_053037.1	Gnomon	CDS	328646772	328646783	-	0	LOC109740126	mitogen-activated protein kinase 16	XP_020154748.1
NWVB01000007.1	11.87	0.2	3	NC_053040.1	Gnomon	CDS	328670233	328670595	+	0	LOC109746314	pyridoxine/pyridoxamine 5'-phosphate oxidase 1%2C chloroplastic isoform X1	XP_040248519.1
NWVB01000007.1	12.29	0.22	2	NC_053037.1	Gnomon	CDS	328764620	328765033	-	0	LOC109740153	uncharacterized protein LOC109740153	XP_020154778.1
NWVB01000007.1	14.85	-0.23	4	NC_053039.1	Gnomon	CDS	328786135	328787387	+	0	LOC109772059	uncharacterized protein LOC109772059	XP_020186343.2
NWVB01000007.1	12.47	0.2	3	NC_053036.1	Gnomon	CDS	328947602	328948387	+	0	LOC109748217	fasciclin-like arabinogalactan protein 14	XP_020162843.1
NWVB01000007.1	11.5	0.2	9	NC_053041.1	Gnomon	CDS	328958893	328959042	+	0	LOC109753630	uncharacterized mitochondrial protein AtMg00860-like	XP_020168135.1
NWVB01000007.1	11.31	0.2	1	NC_053037.1	Gnomon	CDS	329031502	329031621	+	0	LOC109740131	zinc finger protein ZPR1	XP_020154754.1
NWVB01000007.1	10.7	0.26	2	NC_053036.1	Gnomon	CDS	329216071	329216133	-	0	LOC109748185	proline-rich receptor-like protein kinase PERK2	XP_020162811.1
NWVB01000007.1	11.47	0.2	2	NC_053039.1	Gnomon	CDS	329268587	329268962	+	0	LOC109772053	uncharacterized protein LOC109772053	XP_020186339.1
NWVB01000007.1	11.94	0.2	9	NC_053035.1	Gnomon	CDS	329310513	329310614	+	0	LOC109763613	SNF1-related protein kinase catalytic subunit alpha KIN10-like	XP_040254107.1
NWVB01000007.1	11.53	0.23	3	NC_053035.1	Gnomon	CDS	329322249	329324237	-	0	LOC109763624	pentatricopeptide repeat-containing protein At1g20230	XP_040242034.1
NWVB01000007.1	11.68	0.2	1	NC_053038.1	Gnomon	CDS	329386348	329386590	+	0	LOC109758416	uncharacterized protein LOC109758416	XP_020172860.1
NWVB01000007.1	11.66	0.2	3	NC_053038.1	Gnomon	CDS	329390308	329390712	+	0	LOC109758413	FIP1[III]-like protein isoform X2	XP_020172856.1
NWVB01000007.1	10.47	0.2	11	NC_053036.1	Gnomon	CDS	329473004	329474188	+	0	LOC109769213	uncharacterized protein LOC109769213	XP_040254885.1
NWVB01000007.1	11.44	0.2	3	NC_053036.1	Gnomon	CDS	329487215	329488342	-	0	LOC109769212	nucleolar and coiled-body phosphoprotein 1	XP_020183548.1
NWVB01000007.1	11.17	0.21	5	NC_053038.1	Gnomon	CDS	329511160	329511205	-	0	LOC109758421	bidirectional sugar transporter SWEET12-like	XP_020172864.1
NWVB01000007.1	10.47	0.2	2	NC_053038.1	Gnomon	CDS	329533040	329534269	+	0	LOC109758414	uncharacterized protein LOC109758414	XP_020172858.1
NWVB01000007.1	10.72	0.24	1	NC_053040.1	Gnomon	CDS	329541773	329542372	-	0	LOC109731798	mucin-1-like	XP_020146557.1
NWVB01000007.1	12.47	0.2	1	NC_053038.1	Gnomon	CDS	329554343	329555580	+	0	LOC109758422	uncharacterized protein LOC109758422	XP_020172865.1
NWVB01000007.1	11.5	0.2	7	NC_053039.1	Gnomon	CDS	329566771	329567005	-	0	LOC109763663	heat shock protein 21%2C chloroplastic	XP_040244361.1
NWVB01000007.1	11.87	0.2	15	NC_053039.1	Gnomon	CDS	329570648	329570873	-	0	LOC109763673	26.7 kDa heat shock protein%2C chloroplastic	XP_020178126.1
NWVB01000007.1	10.18	0.23	1	NC_053040.1	Gnomon	CDS	329719278	329719530	+	0	LOC109731803	uncharacterized protein LOC109731803 isoform X1	XP_040248525.1
NWVB01000007.1	13.17	0.24	1	NC_053040.1	Gnomon	CDS	329720157	329720253	+	2	LOC109731803	uncharacterized protein LOC109731803 isoform X1	XP_040248525.1
NWVB01000007.1	12.38	0.23	29	NC_053040.1	Gnomon	CDS	329732914	329733113	-	0	LOC109731802	uncharacterized protein LOC109731802 isoform X1	XP_020146562.1
NWVB01000007.1	12.65	-0.2	24	NC_053039.1	Gnomon	CDS	329780552	329780638	+	0	LOC109763614	LOW QUALITY PROTEIN: transcription initiation factor TFIID subunit 2	XP_020178049.2
NWVB01000007.1	12.81	0.22	2	NC_053039.1	Gnomon	CDS	329790478	329790700	+	1	LOC109763623	uncharacterized protein LOC109763623 isoform X1	XP_020178058.1
NWVB01000007.1	11.94	0.2	20	NC_053038.1	Gnomon	CDS	329813193	329813300	-	0	LOC109758420	uncharacterized protein LOC109758420	XP_020172862.1
NWVB01000007.1	11.24	0.23	14	NC_053035.1	Gnomon	CDS	329848714	329849063	-	1	LOC109761329	cysteine-tryptophan domain-containing zinc finger protein 5	XP_020175724.1
NWVB01000007.1	11.78	0.2	2	NC_053035.1	Gnomon	CDS	329853509	329853643	-	0	LOC109761329	cysteine-tryptophan domain-containing zinc finger protein 5	XP_020175724.1
NWVB01000007.1	14.22	-0.64	1	NC_053040.1	Gnomon	CDS	329878731	329878776	-	0	LOC109741710	uncharacterized protein LOC109741710	XP_020156368.1
NWVB01000007.1	12.31	0.22	2	NC_053036.1	Gnomon	CDS	329885127	329885785	+	0	LOC109754444	WRKY transcription factor WRKY51	XP_020168943.1
NWVB01000007.1	10.35	0.22	7	NC_053037.1	Gnomon	CDS	329914097	329914675	+	0	LOC109778085	protein MAIN-LIKE 1-like	XP_040258459.1
NWVB01000007.1	13.82	-0.2	1	NC_053039.1	Gnomon	CDS	330002035	330002862	+	0	LOC109759455	transcription factor TB1-like	XP_020173868.1
NWVB01000007.1	11.87	0.2	1	NC_053037.1	Gnomon	CDS	330028387	330028809	-	0	LOC109778083	uncharacterized protein LOC109778083	XP_020192221.1
NWVB01000007.1	11.16	0.21	3	NC_053041.1	Gnomon	CDS	330044955	330045666	+	0	LOC109778438	uncharacterized protein LOC109778438	XP_020192582.1
NWVB01000007.1	12.61	0.21	5	NC_053037.1	Gnomon	CDS	330070531	330070863	+	0	LOC109778082	MAP7 domain-containing protein 1-like	XP_020192219.1
NWVB01000007.1	13.56	0.2	1	NC_053037.1	Gnomon	CDS	330092975	330094564	-	0	LOC109778087	DELLA protein SLN1	XP_020192227.1
NWVB01000007.1	11.47	0.2	4	NC_053040.1	Gnomon	CDS	330111617	330112570	-	0	LOC109782324	uncharacterized protein At1g65710	XP_020196519.1
NWVB01000007.1	11.94	0.2	6	NC_053040.1	Gnomon	CDS	330121201	330121800	-	0	LOC109782322	vacuolar-sorting protein BRO1	XP_020196517.1
NWVB01000007.1	11.31	0.2	17	NC_053035.1	Gnomon	CDS	330191729	330191830	-	0	LOC109785405	LOW QUALITY PROTEIN: succinate dehydrogenase subunit 4%2C mitochondrial	XP_020199601.1
NWVB01000007.1	11.94	0.2	7	NC_053038.1	Gnomon	CDS	330240076	330240216	+	0	LOC109742828	protein SEMI-ROLLED LEAF 2 isoform X1	XP_020157512.1
NWVB01000007.1	11.49	0.22	21	NC_053038.1	Gnomon	CDS	330253123	330253236	-	0	LOC109742832	ubiquitin-conjugating enzyme E2 32	XP_020157517.1
NWVB01000007.1	11.96	0.24	1	NC_053036.1	Gnomon	CDS	330317098	330317296	+	0	LOC109786662	protein root UVB sensitive 1%2C chloroplastic	XP_020200825.1
NWVB01000007.1	11.13	0.22	2	NC_053038.1	Gnomon	CDS	330392253	330392444	+	0	LOC120963428	WAS/WASL-interacting protein family member 1-like	XP_040243993.1
NWVB01000007.1	11.68	0.2	12	NC_053038.1	Gnomon	CDS	330420664	330420825	+	1	LOC109742834	histone-lysine N-methyltransferase EZ1 isoform X1	XP_020157520.1
NWVB01000007.1	10.48	0.2	2	NC_053036.1	Gnomon	CDS	330466362	330466463	-	0	LOC109786665	metal tolerance protein C4	XP_020200829.1
NWVB01000007.1	11.5	0.24	2	NC_053035.1	Gnomon	CDS	330470540	330470860	-	0	LOC120972691	glycine-rich cell wall structural protein 1.0-like	XP_040254108.1
NWVB01000007.1	11.86	0.2	16	NC_053040.1	Gnomon	CDS	330515156	330516529	-	0	LOC109769372	ethylene-responsive transcription factor ERF054-like	XP_020183709.1
NWVB01000007.1	10.37	0.2	1	NC_053038.1	Gnomon	CDS	330654048	330654421	-	0	LOC109742825	glycine-rich cell wall structural protein 1.0-like	XP_040243994.1
NWVB01000007.1	10.5	0.21	5	NC_053038.1	Gnomon	CDS	330701383	330701484	-	0	LOC109750417	probable protein phosphatase 2C 21	XP_020164962.1
NWVB01000007.1	11.29	0.22	9	NC_053036.1	Gnomon	CDS	330716639	330716720	-	1	LOC109786666	uncharacterized protein LOC109786666	XP_040254890.1
NWVB01000007.1	11.87	0.2	8	NC_053038.1	Gnomon	CDS	330955903	330956406	-	0	LOC109750410	ocs element-binding factor 1	XP_020164955.1
NWVB01000007.1	12.47	0.2	13	NC_053035.1	Gnomon	CDS	330989674	330989782	+	0	LOC109757883	receptor-like cytoplasmic kinase 185	XP_020172319.1
NWVB01000007.1	11.9	0.23	4	NC_053037.1	Gnomon	CDS	331001364	331001631	+	0	LOC109741295	uncharacterized protein LOC109741295	XP_020155960.1
NWVB01000007.1	12.31	0.22	6	NC_053036.1	Gnomon	CDS	331021702	331021892	+	0	LOC109786668	protein TRANSPARENT TESTA 9 isoform X1	XP_020200832.1
NWVB01000007.1	12.47	0.2	1	NC_053036.1	Gnomon	CDS	331030176	331030246	+	2	LOC109786668	protein TRANSPARENT TESTA 9 isoform X1	XP_020200832.1
NWVB01000007.1	11.04	0.21	7	NC_053035.1	Gnomon	CDS	331060994	331061666	-	0	LOC109757879	uncharacterized protein LOC109757879	XP_020172316.1
NWVB01000007.1	11.47	0.2	18	NC_053035.1	Gnomon	CDS	331100184	331100435	+	0	LOC109757877	uncharacterized protein LOC109757877 isoform X2	XP_040242037.1
NWVB01000007.1	11.91	0.22	5	NC_053035.1	Gnomon	CDS	331137960	331138461	-	0	LOC109757880	LOW QUALITY PROTEIN: uncharacterized protein LOC109757880	XP_040242039.1
NWVB01000007.1	11.86	0.2	3	NC_053038.1	Gnomon	CDS	331160960	331161014	+	0	LOC109750407	LOW QUALITY PROTEIN: bromodomain and WD repeat-containing protein 1-like	XP_040243150.1
NWVB01000007.1	11.9	0.2	6	NC_053035.1	Gnomon	CDS	331173462	331173504	-	0	LOC109757878	vesicle-associated protein 1-1-like	XP_040242042.1
NWVB01000007.1	11.5	0.2	2	NC_053037.1	Gnomon	CDS	331203385	331203420	+	0	LOC109779937	predicted GPI-anchored protein 58	XP_020194126.2
NWVB01000007.1	11.85	0.22	1	NC_053036.1	Gnomon	CDS	331223446	331224824	-	0	LOC109786670	protein SMAX1-LIKE 4	XP_020200833.1
NWVB01000007.1	11.86	0.2	4	NC_053038.1	Gnomon	CDS	331292638	331293009	-	0	LOC109750412	uncharacterized protein LOC109750412	XP_020164957.1
NWVB01000007.1	11.17	0.22	4	NC_053039.1	Gnomon	CDS	331303989	331304005	+	0	LOC109765654	mediator of RNA polymerase II transcription subunit 20a	XP_020180025.1
NWVB01000007.1	14.42	0.24	1	NC_053038.1	Gnomon	CDS	331325953	331326990	-	0	LOC120963429	uncharacterized protein LOC120963429	XP_040243996.1
NWVB01000007.1	12.47	0.2	7	NC_053040.1	Gnomon	CDS	331334862	331335251	-	0	LOC109758501	ethylene-responsive transcription factor ERF084-like	XP_020172947.1
NWVB01000007.1	12.45	0.24	11	NC_053040.1	Gnomon	CDS	331342682	331342904	-	0	LOC109758499	cold-responsive protein kinase 1-like	XP_040249600.1
NWVB01000007.1	11.44	0.2	5	NC_053039.1	Gnomon	CDS	331351743	331352174	+	0	LOC120964778	proline-rich protein 18-like	XP_040245651.1
NWVB01000007.1	10.5	0.2	1	NC_053035.1	Gnomon	CDS	331434324	331434839	+	0	LOC109757882	uncharacterized protein LOC109757882	XP_020172318.1
NWVB01000007.1	10.73	0.2	25	NC_053041.1	Gnomon	CDS	331489848	331489922	-	0	LOC109758013	bifunctional nuclease 2 isoform X2	XP_020172447.1
NWVB01000007.1	11.87	0.2	5	NC_053035.1	Gnomon	CDS	331541156	331541198	+	0	LOC109752398	DNA-directed RNA polymerases II%2C IV and V subunit 12	XP_020166890.1
NWVB01000007.1	11.87	0.2	8	NC_053040.1	Gnomon	CDS	331640833	331640955	+	2	LOC109765452	uncharacterized protein LOC109765452 isoform X2	XP_040248528.1
NWVB01000007.1	11.68	0.2	14	NC_053037.1	Gnomon	CDS	331659850	331659976	+	0	LOC109779933	transcription initiation factor TFIID subunit 7	XP_020194123.1
NWVB01000007.1	11.87	0.2	1	NC_053037.1	Gnomon	CDS	331670781	331671347	-	0	LOC109779932	transcription factor GTE3%2C chloroplastic isoform X1	XP_020194122.2
NWVB01000007.1	12.31	0.22	12	NC_053035.1	Gnomon	CDS	331681048	331682196	+	0	LOC109737587	diacylglycerol kinase 1	XP_020152305.1
NWVB01000007.1	12.29	0.26	1	NC_053037.1	Gnomon	CDS	331694259	331694879	-	0	LOC109779930	transcription factor GTE3%2C chloroplastic	XP_020194121.1
NWVB01000007.1	12.31	0.22	1	NC_053039.1	Gnomon	CDS	331768592	331769407	+	0	LOC109766907	putative F-box/FBD/LRR-repeat protein At2g05300	XP_020181253.1
NWVB01000007.1	11.66	0.24	2	NC_053035.1	Gnomon	CDS	331823878	331824469	+	0	LOC109737583	cytokinin dehydrogenase 9	XP_020152300.1
NWVB01000007.1	11.31	0.2	11	NC_053036.1	Gnomon	CDS	331830017	331830544	+	0	LOC120974013	uncharacterized protein LOC120974013	XP_040256294.1
NWVB01000007.1	10.31	0.2	18	NC_053040.1	Gnomon	CDS	331859460	331859634	+	0	LOC109765456	expansin-B16	XP_020179828.1
NWVB01000007.1	12.47	0.2	22	NC_053040.1	Gnomon	CDS	331860903	331861209	+	2	LOC109765456	expansin-B16	XP_020179828.1
NWVB01000007.1	11.77	0.22	5	NC_053040.1	Gnomon	CDS	331972992	331973548	-	0	LOC120966507	uncharacterized protein LOC120966507 isoform X2	XP_040248531.1
NWVB01000007.1	11.31	0.2	2	NC_053040.1	Gnomon	CDS	331980870	331980926	+	0	LOC109765450	elicitor-responsive protein 3 isoform X2	XP_020179820.1
NWVB01000007.1	11.87	0.22	7	NC_053038.1	Gnomon	CDS	331990246	331990527	+	0	LOC109769335	rab11 family-interacting protein 3-like	XP_020183675.1
NWVB01000007.1	13.13	0.23	9	NC_053035.1	Gnomon	CDS	332010675	332010914	+	1	LOC109760808	uncharacterized protein LOC109760808	XP_020175206.1
NWVB01000007.1	14.47	0.24	2	NC_053035.1	Gnomon	CDS	332022727	332022936	+	0	LOC109760808	uncharacterized protein LOC109760808	XP_020175206.1
NWVB01000007.1	10.31	0.2	6	NC_053037.1	Gnomon	CDS	332044366	332044454	+	2	LOC109779929	uncharacterized protein LOC109779929 isoform X1	XP_020194120.1
NWVB01000007.1	12.23	0.21	2	NC_053039.1	Gnomon	CDS	332099539	332099634	-	1	LOC109745791	uncharacterized protein LOC109745791	XP_020160490.1
NWVB01000007.1	12.47	0.2	1	NC_053039.1	Gnomon	CDS	332101295	332101519	-	0	LOC109745791	uncharacterized protein LOC109745791	XP_020160490.1
NWVB01000007.1	11.66	0.21	11	NC_053035.1	Gnomon	CDS	332126804	332127084	-	0	LOC109736761	hexokinase-10-like	XP_020151586.1
NWVB01000007.1	12.27	0.2	7	NC_053040.1	Gnomon	CDS	332130070	332131178	+	0	LOC109753832	LOW QUALITY PROTEIN: UBX domain-containing protein 2-like	XP_040249602.1
NWVB01000007.1	9.71	0.22	2	NC_053039.1	Gnomon	CDS	332169508	332169658	-	0	LOC120965131	uncharacterized protein LOC120965131	XP_040246311.1
NWVB01000007.1	12.25	0.25	3	NC_053037.1	Gnomon	CDS	332254371	332254854	-	1	LOC109786779	translation initiation factor IF-2-like	XP_040258466.1
NWVB01000007.1	10.2	0.2	7	NC_053037.1	Gnomon	CDS	332280237	332280541	-	0	LOC109786779	translation initiation factor IF-2-like	XP_040258466.1
NWVB01000007.1	11.5	0.2	2	NC_053039.1	Gnomon	CDS	332316957	332317351	-	0	LOC109745776	uncharacterized protein LOC109745776	XP_020160478.1
NWVB01000007.1	11.47	0.23	4	NC_053039.1	Gnomon	CDS	332374531	332375217	-	0	LOC109785702	probable GTP diphosphokinase RSH3%2C chloroplastic	XP_020199889.1
NWVB01000007.1	9.4	-0.49	12	NC_053037.1	Gnomon	CDS	332402234	332402604	+	0	LOC109786761	protein trichome birefringence-like 38	XP_020200912.1
NWVB01000007.1	11.67	0.22	1	NC_053035.1	Gnomon	CDS	332485531	332485669	+	0	LOC109780551	peptide chain release factor PrfB3%2C chloroplastic	XP_020194727.1
NWVB01000007.1	9.64	0.24	5	NC_053035.1	Gnomon	CDS	332490216	332490287	-	0	LOC120961905	protein synthesis inhibitor II-like	XP_040254109.1
NWVB01000007.1	12.26	0.25	5	NC_053035.1	Gnomon	CDS	332506342	332506411	-	0	LOC109780550	uncharacterized protein LOC109780550 isoform X2	XP_020194726.1
NWVB01000007.1	11.4	0.22	1	NC_053035.1	Gnomon	CDS	332534442	332534798	+	0	LOC120968093	uncharacterized protein LOC120968093	XP_040250491.1
NWVB01000007.1	12	0.23	1	NC_053037.1	Gnomon	CDS	332554269	332554413	+	0	LOC109786771	uncharacterized protein LOC109786771	XP_020200922.1
NWVB01000007.1	11.7	0.2	1	NC_053040.1	Gnomon	CDS	332640757	332640830	+	0	LOC109753828	DEAD-box ATP-dependent RNA helicase 8	XP_020168342.1
NWVB01000007.1	11.86	0.2	5	NC_053037.1	Gnomon	CDS	332669304	332669432	-	0	LOC109786754	protein CHUP1%2C chloroplastic isoform X2	XP_040259923.1
NWVB01000007.1	11.86	0.2	6	NC_053037.1	Gnomon	CDS	332674043	332675101	-	0	LOC109786754	protein CHUP1%2C chloroplastic isoform X2	XP_040259923.1
NWVB01000007.1	13.56	0.2	1	NC_053039.1	Gnomon	CDS	332693131	332693241	+	0	LOC120964780	formin-like protein 5	XP_040245654.1
NWVB01000007.1	12.7	0.23	1	NC_053036.1	Gnomon	CDS	332731696	332732634	+	0	LOC109745479	uncharacterized protein LOC109745479	XP_040254897.1
NWVB01000007.1	11.6	0.22	2	NC_053036.1	Gnomon	CDS	332764346	332764425	-	0	LOC109745485	transcription factor bHLH35	XP_020160196.1
NWVB01000007.1	11.07	0.22	10	NC_053040.1	Gnomon	CDS	332775061	332775193	+	0	LOC109753836	transcription factor MYB17	XP_020168349.1
NWVB01000007.1	10.53	0.2	7	NC_053039.1	Gnomon	CDS	332857955	332858332	+	0	LOC109750420	serine/threonine-protein kinase RIPK	XP_020164965.1
NWVB01000007.1	12.47	0.2	9	NC_053036.1	Gnomon	CDS	332927879	332928075	-	0	LOC109745480	uncharacterized protein LOC109745480	XP_020160190.1
NWVB01000007.1	10.47	0.2	4	NC_053036.1	Gnomon	CDS	332962006	332962169	+	0	LOC109745482	vegetative cell wall protein gp1-like	XP_020160193.1
NWVB01000007.1	11.68	0.2	3	NC_053038.1	Gnomon	CDS	332977476	332977989	+	0	LOC120962529	uncharacterized protein LOC120962529	XP_040242192.1
NWVB01000007.1	12.41	0.2	3	NC_053039.1	Gnomon	CDS	333052785	333053183	+	0	LOC109740040	serine/threonine-protein kinase RIPK	XP_020154672.1
NWVB01000007.1	10.85	0.21	4	NC_053038.1	Gnomon	CDS	333206640	333206772	+	0	LOC109785036	myb-related protein P isoform X2	XP_020199239.1
NWVB01000007.1	14.6	0.22	6	NC_053038.1	Gnomon	CDS	333210178	333210388	+	1	LOC109785036	myb-related protein P isoform X2	XP_020199239.1
NWVB01000007.1	11.87	0.2	4	NC_053035.1	Gnomon	CDS	333251311	333251838	+	0	LOC109779435	AP2/ERF and B3 domain-containing transcription factor RAV1-like	XP_020193642.1
NWVB01000007.1	11.87	0.2	23	NC_053037.1	Gnomon	CDS	333265690	333266748	-	0	LOC109733871	probable long-chain-alcohol O-fatty-acyltransferase 1	XP_020148671.1
NWVB01000007.1	9.45	0.23	1	NC_053037.1	Gnomon	CDS	333282535	333282796	-	0	LOC109733876	GDSL esterase/lipase At1g28600 isoform X2	XP_020148677.1
NWVB01000007.1	12.47	0.2	4	NC_053035.1	Gnomon	CDS	333359298	333359890	+	2	LOC120972692	formin-like protein 6	XP_040254110.1
NWVB01000007.1	11.47	0.22	1	NC_053037.1	Gnomon	CDS	333408956	333409582	-	0	LOC109733875	phospholipase A1-II 2	XP_020148675.1
NWVB01000007.1	10.44	0.22	3	NC_053037.1	Gnomon	CDS	333416184	333416783	-	0	LOC109733874	phospholipase A1-II 1	XP_020148673.1
NWVB01000007.1	10.63	0.2	2	NC_053040.1	Gnomon	CDS	333441053	333441208	+	0	LOC109740564	O-glucosyltransferase rumi homolog isoform X3	XP_040248534.1
NWVB01000007.1	12.06	0.24	2	NC_053040.1	Gnomon	CDS	333450673	333450730	-	0	LOC109740565	vesicle-associated protein 1-2 isoform X2	XP_020155208.1
NWVB01000007.1	12.79	0.21	12	NC_053035.1	Gnomon	CDS	333465762	333465977	-	0	LOC109753073	acyl carrier protein 2%2C mitochondrial	XP_020167594.1
NWVB01000007.1	11.47	0.2	5	NC_053035.1	Gnomon	CDS	333515223	333515301	-	0	LOC109753074	signal peptidase complex catalytic subunit SEC11A	XP_020167596.1
NWVB01000007.1	10.76	0.22	6	NC_053039.1	Gnomon	CDS	333523960	333524388	-	0	LOC109739449	uncharacterized protein LOC109739449	XP_020154128.1
NWVB01000007.1	11.5	0.2	2	NC_053040.1	Gnomon	CDS	333571401	333571511	-	0	LOC109740578	protein YABBY 4 isoform X1	XP_020155220.1
NWVB01000007.1	11.59	0.23	4	NC_053035.1	Gnomon	CDS	333617744	333617921	-	0	LOC109737402	probable methyltransferase PMT7 isoform X1	XP_040242135.1
NWVB01000007.1	10.8	0.23	4	NC_053035.1	Gnomon	CDS	333628088	333628561	-	0	LOC109753065	LOW QUALITY PROTEIN: conserved oligomeric Golgi complex subunit 5	XP_020167587.2
NWVB01000007.1	11.44	0.2	8	NC_053037.1	Gnomon	CDS	333653565	333653930	-	0	LOC109759982	oleosin-B6-like	XP_020174402.1
NWVB01000007.1	12.87	0.23	2	NC_053039.1	Gnomon	CDS	333677623	333678090	-	0	LOC109776749	uncharacterized mitochondrial protein AtMg00810-like	XP_020191002.1
NWVB01000007.1	10.54	0.2	1	NC_053039.1	Gnomon	CDS	333762861	333762935	+	0	LOC109776742	ribosome production factor 2 homolog	XP_020190998.1
NWVB01000007.1	11.87	0.2	3	NC_053039.1	Gnomon	CDS	333770725	333770998	+	0	LOC109776739	GDSL esterase/lipase At5g45910-like	XP_020190996.1
NWVB01000007.1	12.47	0.2	9	NC_053039.1	Gnomon	CDS	333781060	333781983	-	0	LOC109776740	trimethyltridecatetraene synthase	XP_020190997.1
NWVB01000007.1	12.43	0.24	1	NC_053036.1	Gnomon	CDS	333807348	333807444	-	0	LOC109762009	UDP-N-acetylglucosamine transferase subunit ALG13 homolog	XP_020176404.1
NWVB01000007.1	12.56	0.24	4	NC_053036.1	Gnomon	CDS	333829836	333829906	-	0	LOC109762008	phototropin-2	XP_020176399.1
NWVB01000007.1	11.16	0.22	1	NC_053035.1	Gnomon	CDS	333960332	333960439	-	0	LOC109753069	subtilisin-like protease	XP_040254111.1
NWVB01000007.1	11.21	0.22	1	NC_053037.1	Gnomon	CDS	333979475	333979623	-	2	LOC109782174	GDSL esterase/lipase At1g28600	XP_040259925.1
NWVB01000007.1	11.87	0.2	11	NC_053037.1	Gnomon	CDS	333980743	333981028	-	0	LOC109782174	GDSL esterase/lipase At1g28600	XP_040259925.1
NWVB01000007.1	12.29	0.22	12	NC_053038.1	Gnomon	CDS	334074187	334074810	-	0	LOC109785350	uncharacterized protein LOC109785350	XP_020199540.1
NWVB01000007.1	12.47	0.2	11	NC_053038.1	Gnomon	CDS	334080744	334080998	-	0	LOC109785069	anaphase-promoting complex subunit 11	XP_020199268.1
NWVB01000007.1	13.56	0.2	51	NC_053039.1	Gnomon	CDS	334130564	334132017	-	1	LOC109745116	subtilisin-like protease SBT1.8	XP_020159841.2
NWVB01000007.1	13.65	0.23	2	NC_053039.1	Gnomon	CDS	334140431	334140535	-	0	LOC109745118	uncharacterized protein LOC109745118	XP_020159843.1
NWVB01000007.1	9.7	0.2	6	NC_053037.1	Gnomon	CDS	334157343	334157753	+	0	LOC109782160	uncharacterized protein LOC109782160	XP_020196342.1
NWVB01000007.1	11.64	-0.55	1	NC_053039.1	Gnomon	CDS	334291731	334291810	+	0	LOC109745114	probable cinnamyl alcohol dehydrogenase 8D	XP_020159838.1
NWVB01000007.1	13.56	0.2	2	NC_053036.1	Gnomon	CDS	334389427	334389535	-	0	LOC109762004	uncharacterized protein LOC109762004 isoform X1	XP_020176397.1
NWVB01000007.1	11.44	0.2	17	NC_053036.1	Gnomon	CDS	334394496	334394672	-	0	LOC109762004	uncharacterized protein LOC109762004 isoform X1	XP_020176397.1
NWVB01000007.1	12.47	0.2	3	NC_053038.1	Gnomon	CDS	334409437	334409566	+	0	LOC120962530	uncharacterized protein LOC120962530 isoform X2	XP_040242194.1
NWVB01000007.1	11.74	0.21	7	NC_053038.1	Gnomon	CDS	334410824	334410856	+	2	LOC120962530	uncharacterized protein LOC120962530 isoform X2	XP_040242194.1
NWVB01000007.1	12.33	0.2	18	NC_053035.1	Gnomon	CDS	334442966	334443102	+	0	LOC109753062	alpha-glucosidase 2	XP_020167582.1
NWVB01000007.1	12.18	0.2	11	NC_053035.1	Gnomon	CDS	334470469	334470621	+	0	LOC109753067	LOW QUALITY PROTEIN: atherin	XP_020167589.1
NWVB01000007.1	11.68	0.25	4	NC_053037.1	Gnomon	CDS	334605377	334605424	+	0	LOC109782173	uncharacterized protein LOC109782173	XP_020196359.1
NWVB01000007.1	8.7	-0.47	50	NC_053039.1	Gnomon	CDS	334619283	334619744	-	0	LOC109774116	copper transporter 5.1	XP_020188422.1
NWVB01000007.1	11.18	0.22	5	NC_053040.1	Gnomon	CDS	334643532	334644680	-	0	LOC109740566	autophagy-related protein 13a	XP_020155209.1
NWVB01000007.1	11.94	0.2	1	NC_053037.1	Gnomon	CDS	334742158	334742328	+	0	LOC109766856	cingulin-like	XP_020181207.1
NWVB01000007.1	11.68	0.2	4	NC_053037.1	Gnomon	CDS	334821495	334821941	-	0	LOC109782172	protein trichome birefringence-like 21	XP_020196358.1
NWVB01000007.1	12.03	0.23	5	NC_053039.1	Gnomon	CDS	334866333	334866470	+	0	LOC109774117	aldehyde dehydrogenase family 7 member A1	XP_020188423.1
NWVB01000007.1	10.73	0.2	1	NC_053039.1	Gnomon	CDS	334885987	334886156	+	0	LOC109774129	uncharacterized protein LOC109774129 isoform X1	XP_040246314.1
NWVB01000007.1	11.5	0.2	7	NC_053039.1	Gnomon	CDS	334920704	334922109	+	0	LOC109774118	LOW QUALITY PROTEIN: leucine-rich repeat receptor-like protein kinase PEPR2	XP_040244364.1
NWVB01000007.1	11.5	0.2	3	NC_053037.1	Gnomon	CDS	335022022	335023512	+	0	LOC109732645	D-inositol 3-phosphate glycosyltransferase 2	XP_020147414.1
NWVB01000007.1	11.89	0.2	1	NC_053037.1	Gnomon	CDS	335039384	335039423	-	2	LOC109732648	uncharacterized protein LOC109732648	XP_020147416.1
NWVB01000007.1	11.4	0.22	4	NC_053035.1	Gnomon	CDS	335106223	335107513	-	0	LOC109733384	receptor-like serine/threonine-protein kinase SD1-8	XP_020148183.1
NWVB01000007.1	11.65	-0.62	5	NC_053040.1	Gnomon	CDS	335114902	335115468	-	0	LOC109768662	RING-H2 finger protein ATL79	XP_020182998.1
NWVB01000007.1	10.02	-0.52	3	NC_053038.1	Gnomon	CDS	335122438	335122847	+	2	LOC109785293	uncharacterized protein LOC109785293	XP_040243999.1
NWVB01000007.1	12.54	0.23	1	NC_053038.1	Gnomon	CDS	335147366	335147640	+	0	LOC109785300	vegetative cell wall protein gp1-like	XP_020199490.1
NWVB01000007.1	10.47	0.2	7	NC_053035.1	Gnomon	CDS	335159265	335159768	-	0	LOC109733385	annexin D4	XP_020148184.1
NWVB01000007.1	10.32	0.2	13	NC_053036.1	Gnomon	CDS	335182430	335182690	-	0	LOC120974014	homeobox-leucine zipper protein HAT3-like	XP_040256295.1
NWVB01000007.1	11.87	0.21	6	NC_053035.1	Gnomon	CDS	335219378	335219700	-	2	LOC109739072	uncharacterized protein LOC109739072 isoform X1	XP_020153743.1
NWVB01000007.1	13.63	0.22	30	NC_053040.1	Gnomon	CDS	335272276	335272771	-	0	LOC109734046	uncharacterized membrane protein YjcL	XP_020148850.1
NWVB01000007.1	11.31	0.2	3	NC_053036.1	Gnomon	CDS	335353847	335354803	+	0	LOC109738115	flotillin-like protein 2	XP_040256296.1
NWVB01000007.1	11.31	0.2	5	NC_053038.1	Gnomon	CDS	335389170	335389451	-	0	LOC109785159	putative zinc finger CCCH domain-containing protein 21 isoform X2	XP_040243159.1
NWVB01000007.1	11.67	0.21	4	NC_053038.1	Gnomon	CDS	335390364	335390978	-	0	LOC109785159	putative zinc finger CCCH domain-containing protein 21 isoform X2	XP_040243159.1
NWVB01000007.1	11.37	-0.22	2	NC_053037.1	Gnomon	CDS	335464352	335465038	-	0	LOC109741024	uncharacterized protein LOC109741024	XP_020155691.2
NWVB01000007.1	11	0.2	1	NC_053038.1	Gnomon	CDS	335482138	335484159	-	0	LOC109785160	COBRA-like protein 7	XP_020199365.1
NWVB01000007.1	10.16	0.2	5	NC_053036.1	Gnomon	CDS	335631271	335631647	+	2	LOC109738063	protein MICRORCHIDIA 7 isoform X1	XP_020152759.1
NWVB01000007.1	12.31	0.22	20	NC_053041.1	Gnomon	CDS	335673243	335673484	-	0	LOC109735464	uncharacterized protein LOC109735464 isoform X2	XP_020150271.1
NWVB01000007.1	12.47	0.2	14	NC_053037.1	Gnomon	CDS	335784368	335784542	-	0	LOC109741022	cytosolic isocitrate dehydrogenase [NADP]	XP_020155689.1
NWVB01000007.1	13.56	0.2	1	NC_053038.1	Gnomon	CDS	335834120	335835220	-	0	LOC109778191	probable galacturonosyltransferase-like 7	XP_020192332.1
NWVB01000007.1	12.47	0.2	1	NC_053040.1	Gnomon	CDS	335850658	335850989	+	0	LOC109785176	monothiol glutaredoxin-S6 isoform X1	XP_020199378.1
NWVB01000007.1	11.31	0.2	4	NC_053039.1	Gnomon	CDS	335909767	335909970	-	1	LOC109774126	photosystem I chlorophyll a/b-binding protein 6%2C chloroplastic	XP_020188431.1
NWVB01000007.1	10.7	0.21	1	NC_053035.1	Gnomon	CDS	335927662	335929102	+	0	LOC109733676	receptor protein kinase-like protein ZAR1	XP_020148490.1
NWVB01000007.1	10.81	-0.5	3	NC_053035.1	Gnomon	CDS	335957194	335957262	-	0	LOC109733680	LOW QUALITY PROTEIN: PH%2C RCC1 and FYVE domains-containing protein 1-like	XP_040254112.1
NWVB01000007.1	11.97	0.22	2	NC_053039.1	Gnomon	CDS	336072734	336072947	+	0	LOC109774124	protein TIFY 10c	XP_020188429.1
NWVB01000007.1	10.47	0.2	8	NC_053040.1	Gnomon	CDS	336110194	336111483	+	0	LOC109785203	probable inactive leucine-rich repeat receptor kinase XIAO	XP_020199407.1
NWVB01000007.1	12.36	0.2	2	NC_053037.1	Gnomon	CDS	336216737	336217637	+	0	LOC109763522	uncharacterized protein LOC109763522 isoform X2	XP_040259931.1
NWVB01000007.1	11.6	0.21	2	NC_053040.1	Gnomon	CDS	336247874	336248086	+	0	LOC109769924	aldehyde dehydrogenase family 3 member F1 isoform X1	XP_020184219.1
NWVB01000007.1	13.22	0.23	7	NC_053040.1	Gnomon	CDS	336275930	336276299	-	0	LOC109769923	salt tolerance receptor-like cytoplasmic kinase 1	XP_020184218.1
NWVB01000007.1	11.8	0.21	1	NC_053039.1	Gnomon	CDS	336328345	336329265	-	0	LOC109769316	basic proline-rich protein-like	XP_020183658.1
NWVB01000007.1	10.85	0.22	8	NC_053040.1	Gnomon	CDS	336368393	336369632	-	1	LOC109769922	trihelix transcription factor GTL1 isoform X2	XP_040248537.1
NWVB01000007.1	13.56	0.2	9	NC_053035.1	Gnomon	CDS	336512753	336512826	-	1	LOC120972693	formin-like protein 6	XP_040254113.1
NWVB01000007.1	10.88	-0.52	1	NC_053036.1	Gnomon	CDS	336597735	336598248	+	0	LOC109762012	7-deoxyloganetin glucosyltransferase	XP_020176407.1
NWVB01000007.1	9.76	0.21	1	NC_053035.1	Gnomon	CDS	336653618	336654149	-	0	LOC109733374	spidroin-1-like	XP_020148170.1
NWVB01000007.1	13.56	0.2	22	NC_053038.1	Gnomon	CDS	336704840	336704935	-	0	LOC109785910	LOW QUALITY PROTEIN: uncharacterized protein LOC109785910	XP_040243162.1
NWVB01000007.1	11.07	0.2	2	NC_053037.1	Gnomon	CDS	336742171	336742923	+	0	LOC109763521	probable protein phosphatase 2C 8	XP_020177956.1
NWVB01000007.1	11.31	0.2	3	NC_053038.1	Gnomon	CDS	336825490	336825563	-	0	LOC109782348	probable LL-diaminopimelate aminotransferase%2C chloroplastic	XP_020196549.1
NWVB01000007.1	12.26	0.27	2	NC_053035.1	Gnomon	CDS	336873875	336874492	+	0	LOC109733368	uncharacterized protein LOC109733368	XP_020148165.2
NWVB01000007.1	9.97	0.2	2	NC_053037.1	Gnomon	CDS	336935443	336939344	-	2	LOC109770389	COP1-interactive protein 1 isoform X1	XP_040259935.1
NWVB01000007.1	12.31	0.22	1	NC_053039.1	Gnomon	CDS	336958133	336958813	+	0	LOC109741422	uncharacterized protein LOC109741422	XP_020156100.1
NWVB01000007.1	12.47	0.2	3	NC_053038.1	Gnomon	CDS	336988344	336989159	+	0	LOC109782347	uncharacterized protein LOC109782347	XP_020196548.2
NWVB01000007.1	11.31	0.2	3	NC_053036.1	Gnomon	CDS	336996164	336996689	-	0	LOC109762018	7-deoxyloganetin glucosyltransferase isoform X2	XP_020176415.1
NWVB01000007.1	10.73	0.2	8	NC_053038.1	Gnomon	CDS	337035251	337035534	+	0	LOC109782345	uncharacterized protein LOC109782345	XP_020196546.1
NWVB01000007.1	11.87	0.2	2	NC_053039.1	Gnomon	CDS	337059335	337059733	-	0	LOC109772455	respiratory burst oxidase homolog protein E	XP_020186728.1
NWVB01000007.1	11.13	0.23	4	NC_053039.1	Gnomon	CDS	337061627	337062299	-	0	LOC109772455	respiratory burst oxidase homolog protein E	XP_020186728.1
NWVB01000007.1	11.72	-0.56	5	NC_053040.1	Gnomon	CDS	337187585	337188001	-	0	LOC109759523	embryogenesis-associated protein EMB8	XP_020173934.1
NWVB01000007.1	11.86	0.2	2	NC_053039.1	Gnomon	CDS	337259341	337259447	-	1	LOC109772456	2Fe-2S ferredoxin isoform X1	XP_020186730.1
NWVB01000007.1	12.47	0.2	2	NC_053039.1	Gnomon	CDS	337263814	337263868	-	0	LOC109772456	2Fe-2S ferredoxin isoform X1	XP_020186730.1
NWVB01000007.1	11.47	0.2	3	NC_053035.1	Gnomon	CDS	337273106	337273584	+	0	LOC109733677	uncharacterized protein LOC109733677 isoform X1	XP_020148491.1
NWVB01000007.1	11.94	0.26	3	NC_053035.1	Gnomon	CDS	337310981	337311046	+	0	LOC109733679	hydroxyproline O-arabinosyltransferase RDN2	XP_020148493.1
NWVB01000007.1	12.38	0.22	2	NC_053041.1	Gnomon	CDS	337324448	337324540	+	0	LOC120968902	uncharacterized protein LOC120968902	XP_040251841.1
NWVB01000007.1	12.81	0.22	6	NC_053036.1	Gnomon	CDS	337336935	337337013	+	0	LOC109744511	50S ribosomal protein L27	XP_020159227.1
NWVB01000007.1	11.34	0.21	4	NC_053036.1	Gnomon	CDS	337342485	337342770	-	0	LOC109744508	serine carboxypeptidase 1	XP_020159223.1
NWVB01000007.1	12.47	0.2	3	NC_053036.1	Gnomon	CDS	337375686	337376156	-	0	LOC109744507	probable protein phosphatase 2C 38	XP_020159222.1
NWVB01000007.1	12	0.21	2	NC_053037.1	Gnomon	CDS	337515129	337515902	+	0	LOC109770398	uncharacterized protein LOC109770398	XP_020184688.1
NWVB01000007.1	11.99	0.22	2	NC_053037.1	Gnomon	CDS	337537339	337537397	-	0	LOC109770393	vacuolar protein sorting-associated protein 25	XP_020184686.1
NWVB01000007.1	13.56	0.2	10	NC_053037.1	Gnomon	CDS	337540857	337541042	+	0	LOC120975816	uncharacterized protein LOC120975816	XP_040258462.1
NWVB01000007.1	12.39	0.26	1	NC_053039.1	Gnomon	CDS	337590557	337590748	-	0	LOC120963962	serine/threonine-protein phosphatase 7 long form homolog	XP_040244365.1
NWVB01000007.1	10.09	0.21	5	NC_053039.1	Gnomon	CDS	337620099	337620456	+	1	LOC109772493	mitochondrial inner membrane protein OXA1-like	XP_040245660.1
NWVB01000007.1	12.31	0.22	2	NC_053035.1	Gnomon	CDS	337637961	337638317	+	0	LOC109761404	uncharacterized protein LOC109761404	XP_020175807.1
NWVB01000007.1	11.87	0.2	3	NC_053035.1	Gnomon	CDS	337646810	337646989	-	0	LOC109761403	histone-lysine N-methyltransferase%2C H3 lysine-9 specific SUVH4	XP_020175806.2
NWVB01000007.1	9.34	0.22	1	NC_053035.1	Gnomon	CDS	337656630	337656890	-	0	LOC109761403	histone-lysine N-methyltransferase%2C H3 lysine-9 specific SUVH4	XP_020175806.2
NWVB01000007.1	13.56	0.2	10	NC_053035.1	Gnomon	CDS	337672471	337672938	+	0	LOC109761405	LOW QUALITY PROTEIN: UDP-D-xylose:L-fucose alpha-1%2C3-D-xylosyltransferase MGP4-like	XP_040242240.1
NWVB01000007.1	13.56	0.2	2	NC_053037.1	Gnomon	CDS	337685262	337686122	-	0	LOC109770400	uncharacterized protein LOC109770400	XP_020184689.1
NWVB01000007.1	11.86	0.2	1	NC_053037.1	Gnomon	CDS	337712652	337712714	-	0	LOC120975818	B3 domain-containing protein Os03g0212300-like	XP_040258464.1
NWVB01000007.1	11.37	0.21	1	NC_053037.1	Gnomon	CDS	337722192	337722428	+	0	LOC109770401	sphinganine C4-monooxygenase 1-like	XP_040258465.1
NWVB01000007.1	13.93	-0.24	1	NC_053039.1	Gnomon	CDS	337773210	337773707	-	0	LOC109785197	glycine-rich protein DOT1-like	XP_020199396.1
NWVB01000007.1	10.74	0.2	6	NC_053035.1	Gnomon	CDS	337784479	337785513	+	0	LOC109768655	UDP-sulfoquinovose synthase%2C chloroplastic	XP_020182991.1
NWVB01000007.1	12.31	0.22	1	NC_053035.1	Gnomon	CDS	337795741	337796652	-	0	LOC109768656	cytochrome P450 71A1	XP_020182992.1
NWVB01000007.1	10.47	0.2	9	NC_053039.1	Gnomon	CDS	337808546	337808608	-	0	LOC109756574	uncharacterized protein LOC109756574	XP_020171012.1
NWVB01000007.1	12.29	0.22	3	NC_053039.1	Gnomon	CDS	337810672	337810994	-	0	LOC109756574	uncharacterized protein LOC109756574	XP_020171012.1
NWVB01000007.1	11.31	0.2	4	NC_053039.1	Gnomon	CDS	337888055	337888818	-	0	LOC109784816	uncharacterized protein LOC109784816	XP_020199010.1
NWVB01000007.1	12.47	0.2	36	NC_053035.1	Gnomon	CDS	337904632	337906539	+	0	LOC109777711	serine/threonine-protein kinase-like protein At3g51990	XP_020191876.1
NWVB01000007.1	9.06	0.23	1	NC_053035.1	Gnomon	CDS	337913648	337913769	-	0	LOC109777710	protein N-terminal glutamine amidohydrolase	XP_020191875.1
NWVB01000007.1	12.98	0.22	8	NC_053037.1	Gnomon	CDS	337923647	337923811	+	0	LOC109748876	uncharacterized mitochondrial protein AtMg00810-like	XP_020163483.1
NWVB01000007.1	12.36	0.21	3	NC_053035.1	Gnomon	CDS	338024811	338024947	-	0	LOC120972694	protein MAIN-LIKE 2-like	XP_040254114.1
NWVB01000007.1	9.94	0.23	3	NC_053036.1	Gnomon	CDS	338045278	338045522	+	0	LOC109744510	aspartic proteinase 36 isoform X1	XP_020159224.1
NWVB01000007.1	11.28	0.21	1	NC_053036.1	Gnomon	CDS	338050540	338050702	+	1	LOC109744510	aspartic proteinase 36 isoform X1	XP_020159224.1
NWVB01000007.1	11.07	0.2	3	NC_053036.1	Gnomon	CDS	338066672	338066743	+	0	LOC120974017	atherin-like	XP_040256299.1
NWVB01000007.1	9.7	-0.52	3	NC_053036.1	Gnomon	CDS	338075273	338075334	+	0	LOC120974017	atherin-like	XP_040256299.1
NWVB01000007.1	11.87	0.2	7	NC_053035.1	Gnomon	CDS	338322545	338322795	+	0	LOC109782123	AP2-like ethylene-responsive transcription factor SMOS1	XP_020196302.1
NWVB01000007.1	13.4	0.22	1	NC_053035.1	Gnomon	CDS	338331467	338331503	-	0	LOC109782122	sm-like protein LSM5	XP_020196300.1
NWVB01000007.1	10.4	0.2	1	NC_053039.1	Gnomon	CDS	338355169	338355265	+	0	LOC109744893	uncharacterized protein LOC109744893 isoform X2	XP_040246323.1
NWVB01000007.1	9.7	0.21	6	NC_053038.1	Gnomon	CDS	338378432	338378727	+	0	LOC109740588	splicing factor%2C arginine/serine-rich 19-like	XP_020155231.1
NWVB01000007.1	11.5	0.2	15	NC_053035.1	Gnomon	CDS	338558845	338558914	-	1	LOC109738227	LOW QUALITY PROTEIN: carbon catabolite repressor protein 4 homolog 4	XP_020152919.2
NWVB01000007.1	10.76	0.2	19	NC_053040.1	Gnomon	CDS	338601147	338601494	+	0	LOC109769933	SNF2 domain-containing protein CLASSY 3-like	XP_040249604.1
NWVB01000007.1	10.2	0.2	20	NC_053040.1	Gnomon	CDS	338629524	338629671	-	0	LOC109744775	U6 snRNA phosphodiesterase	XP_020159509.1
NWVB01000007.1	13.56	0.2	4	NC_053039.1	Gnomon	CDS	338685272	338685874	-	0	LOC120963963	uncharacterized protein LOC120963963	XP_040244366.1
NWVB01000007.1	13.56	0.2	4	NC_053040.1	Gnomon	CDS	338754680	338755210	+	0	LOC109744772	ctenidin-1	XP_020159507.1
NWVB01000007.1	11.44	0.2	25	NC_053039.1	Gnomon	CDS	338792235	338792560	+	0	LOC109780760	E3 ubiquitin-protein ligase RNF144B-like	XP_020194930.1
NWVB01000007.1	12.4	0.23	8	NC_053035.1	Gnomon	CDS	338820944	338821132	+	0	LOC109780106	uncharacterized protein LOC109780106 isoform X1	XP_020194281.1
NWVB01000007.1	12.31	0.22	3	NC_053035.1	Gnomon	CDS	338830099	338830128	+	2	LOC109780107	cyclin-dependent kinase C-2	XP_020194283.1
NWVB01000007.1	11.44	0.2	4	NC_053039.1	Gnomon	CDS	338846000	338846365	+	0	LOC109780765	uncharacterized protein LOC109780765	XP_040246325.1
NWVB01000007.1	11.44	0.2	3	NC_053037.1	Gnomon	CDS	338854918	338855763	+	0	LOC109786564	acidic endochitinase	XP_020200724.1
NWVB01000007.1	13.39	0.24	4	NC_053037.1	Gnomon	CDS	338868816	338869052	-	0	LOC109786565	plastidial pyruvate kinase 2	XP_020200726.1
NWVB01000007.1	14.04	0.26	1	NC_053040.1	Gnomon	CDS	338880299	338880501	-	0	LOC109742134	uncharacterized protein LOC109742134	XP_040248545.1
NWVB01000007.1	11.87	0.24	8	NC_053036.1	Gnomon	CDS	338933694	338933783	+	0	LOC109767604	importin beta-like SAD2	XP_020181937.1
NWVB01000007.1	11.44	0.2	101	NC_053035.1	Gnomon	CDS	338947247	338948685	-	0	LOC109780108	uncharacterized protein LOC109780108	XP_020194284.1
NWVB01000007.1	13.13	0.21	1	NC_053040.1	Gnomon	CDS	338988691	338988784	-	0	LOC109770276	ELMO domain-containing protein A	XP_020184571.1
NWVB01000007.1	10.8	0.2	4	NC_053035.1	Gnomon	CDS	339008216	339008364	-	0	LOC109780103	uncharacterized protein LOC109780103	XP_020194278.1
NWVB01000007.1	11.47	0.2	4	NC_053036.1	Gnomon	CDS	339010407	339010575	-	0	LOC120974018	uncharacterized protein LOC120974018	XP_040256300.1
NWVB01000007.1	11.07	0.2	2	NC_053039.1	Gnomon	CDS	339050843	339051001	+	0	LOC109780764	E3 ubiquitin-protein ligase AIP2	XP_020194934.1
NWVB01000007.1	11.11	0.23	12	NC_053040.1	Gnomon	CDS	339113393	339113444	-	0	LOC109770275	vesicle-associated protein 2-1	XP_020184570.1
NWVB01000007.1	10.32	0.2	15	NC_053035.1	Gnomon	CDS	339137237	339137501	-	1	LOC109780109	phospholipase A1-Igamma1%2C chloroplastic	XP_020194285.1
NWVB01000007.1	11.68	0.2	5	NC_053038.1	Gnomon	CDS	339171318	339172007	+	0	LOC109740970	uncharacterized protein LOC109740970	XP_020155627.1
NWVB01000007.1	9.89	0.26	2	NC_053035.1	Gnomon	CDS	339331504	339331917	+	0	LOC120972695	microtubule-associated protein 1B-like	XP_040254116.1
NWVB01000007.1	12.5	0.2	1	NC_053035.1	Gnomon	CDS	339361561	339361692	+	0	LOC120972695	microtubule-associated protein 1B-like	XP_040254116.1
NWVB01000007.1	12.31	0.22	2	NC_053035.1	Gnomon	CDS	339373437	339373790	+	0	LOC120972696	DNA ligase 1-like	XP_040254117.1
NWVB01000007.1	11.21	0.22	13	NC_053040.1	Gnomon	CDS	339421570	339421732	-	0	LOC109770272	uclacyanin-3	XP_020184566.1
NWVB01000007.1	12.45	0.21	1	NC_053040.1	Gnomon	CDS	339438910	339439356	-	0	LOC109770270	uncharacterized protein LOC109770270	XP_020184565.1
NWVB01000007.1	9.92	-0.49	7	NC_053035.1	Gnomon	CDS	339800520	339800653	+	2	LOC109780521	RNA polymerase II C-terminal domain phosphatase-like 4 isoform X1	XP_040242334.1
NWVB01000007.1	7.88	-0.46	56	NC_053036.1	Gnomon	CDS	339822826	339823260	-	0	LOC109745650	uncharacterized mitochondrial protein AtMg00860-like	XP_020160351.1
NWVB01000007.1	8.29	-0.46	27	NC_053037.1	Gnomon	CDS	339830128	339830180	+	0	LOC109782610	AMSH-like ubiquitin thioesterase 2	XP_020196821.1
NWVB01000007.1	10.36	-0.49	7	NC_053039.1	Gnomon	CDS	339934483	339934794	-	0	LOC109751394	histone H4	XP_020165875.1
NWVB01000007.1	8.74	-0.47	1	NC_053037.1	Gnomon	CDS	340012031	340012384	+	0	LOC109775590	uncharacterized protein LOC109775590	XP_020189907.2
NWVB01000007.1	11.5	0.2	1	NC_053035.1	Gnomon	CDS	340393382	340394527	-	0	LOC109767806	probable membrane-associated kinase regulator 1	XP_020182115.1
NWVB01000007.1	11.34	0.23	2	NC_053040.1	Gnomon	CDS	340463698	340464444	-	0	LOC109740629	3-isopropylmalate dehydratase small subunit 1	XP_020155273.1
NWVB01000007.1	11.46	0.2	1	NC_053037.1	Gnomon	CDS	340472306	340472869	-	0	LOC109783616	uncharacterized protein LOC109783616	XP_040259946.1
NWVB01000007.1	11.31	0.2	15	NC_053039.1	Gnomon	CDS	340541545	340543092	+	0	LOC109746893	AAA-ATPase At4g25835	XP_020161582.1
NWVB01000007.1	12.76	0.2	15	NC_053036.1	Gnomon	CDS	340554152	340554436	+	0	LOC109783442	uncharacterized protein LOC109783442	XP_020197641.1
NWVB01000007.1	11.85	0.22	3	NC_053035.1	Gnomon	CDS	340652643	340652812	+	0	LOC109774075	mannosylglycoprotein endo-beta-mannosidase	XP_020188382.1
NWVB01000007.1	10.35	0.22	4	NC_053038.1	Gnomon	CDS	340734704	340734776	+	0	LOC109740988	U2 small nuclear ribonucleoprotein B''	XP_020155648.1
NWVB01000007.1	11.68	0.2	15	NC_053035.1	Gnomon	CDS	340759178	340759415	-	0	LOC109774074	xylan glycosyltransferase MUCI21	XP_020188381.1
NWVB01000007.1	11.94	0.2	11	NC_053036.1	Gnomon	CDS	340780148	340780564	+	0	LOC109745657	protein PUTATIVE RECOMBINATION INITIATION DEFECT 1	XP_020160356.1
NWVB01000007.1	11.67	0.22	6	NC_053040.1	Gnomon	CDS	340836600	340838016	-	0	LOC109740633	beta-D-xylosidase 3	XP_020155278.1
NWVB01000007.1	13.56	0.2	5	NC_053036.1	Gnomon	CDS	340852434	340852452	-	0	LOC120974023	uncharacterized protein LOC120974023	XP_040256304.1
NWVB01000007.1	10.47	0.2	9	NC_053038.1	Gnomon	CDS	340943518	340943874	+	0	LOC109740986	uncharacterized protein LOC109740986	XP_020155645.1
NWVB01000007.1	10.47	0.2	15	NC_053035.1	Gnomon	CDS	340978334	340978684	-	1	LOC109774073	E3 ubiquitin-protein ligase KEG	XP_020188380.1
NWVB01000007.1	11.87	0.2	1	NC_053036.1	Gnomon	CDS	341078250	341078719	+	2	LOC109745655	spidroin-1-like	XP_020160355.1
NWVB01000007.1	11.68	0.24	6	NC_053039.1	Gnomon	CDS	341089378	341089515	+	0	LOC109772451	transcription initiation factor TFIID subunit 10 isoform X2	XP_040246330.1
NWVB01000007.1	11.5	0.2	9	NC_053037.1	Gnomon	CDS	341099270	341099777	-	1	LOC120975824	formin-like protein 5	XP_040258473.1
NWVB01000007.1	11.48	0.22	8	NC_053039.1	Gnomon	CDS	341133941	341134226	-	0	LOC109772486	glutamate receptor 2.7	XP_020186761.1
NWVB01000007.1	13.13	0.22	1	NC_053035.1	Gnomon	CDS	341145377	341145407	-	0	LOC120972697	dihydropyrimidinase-like	XP_040254118.1
NWVB01000007.1	12.94	0.21	1	NC_053039.1	Gnomon	CDS	341801182	341801585	+	2	LOC109753988	glutamate receptor 2.8-like	XP_040246331.1
NWVB01000007.1	11.07	0.2	66	NC_053035.1	Gnomon	CDS	341980239	341982599	+	0	LOC109764175	SNF2 domain-containing protein CLASSY 1	XP_040242371.1
NWVB01000007.1	10.2	0.2	9	NC_053037.1	Gnomon	CDS	342371583	342372647	-	0	LOC120975825	uncharacterized protein LOC120975825	XP_040258474.1
NWVB01000007.1	12.47	0.2	27	NC_053037.1	Gnomon	CDS	342415753	342416064	-	0	LOC109749282	phytepsin-like isoform X3	XP_040259948.1
NWVB01000007.1	11.19	0.22	1	NC_053039.1	Gnomon	CDS	342427770	342427793	-	0	LOC109750643	eukaryotic translation initiation factor 3 subunit C	XP_040246335.1
NWVB01000007.1	11.07	0.2	301	NC_053038.1	Gnomon	CDS	342555707	342556150	+	0	LOC109785448	protein FAR1-RELATED SEQUENCE 5-like	XP_020199644.1
NWVB01000007.1	11.7	0.23	4	NC_053038.1	Gnomon	CDS	342570447	342570461	-	0	LOC120963438	uncharacterized protein LOC120963438	XP_040244006.1
NWVB01000007.1	12.31	0.22	3	NC_053038.1	Gnomon	CDS	342610534	342610620	+	0	LOC109785443	uncharacterized protein At5g01610	XP_020199640.1
NWVB01000007.1	11.98	0.23	3	NC_053040.1	Gnomon	CDS	342679739	342679848	-	2	LOC109732424	tripeptidyl-peptidase 2	XP_020147187.1
NWVB01000007.1	11.63	0.21	4	NC_053035.1	Gnomon	CDS	342691202	342692104	+	0	LOC109783968	desmethyl-deoxy-podophyllotoxin synthase	XP_020198167.1
NWVB01000007.1	10.64	0.21	4	NC_053036.1	Gnomon	CDS	342835505	342835785	-	0	LOC120974025	Werner syndrome ATP-dependent helicase homolog	XP_040256306.1
NWVB01000007.1	11.47	0.2	7	NC_053036.1	Gnomon	CDS	343014274	343014708	+	0	LOC109782464	cysteine proteinase inhibitor 10	XP_020196672.1
NWVB01000007.1	12.89	0.22	12	NC_053037.1	Gnomon	CDS	343059084	343059428	-	0	LOC109746387	spidroin-1-like	XP_020161092.1
NWVB01000007.1	12.65	0.21	1	NC_053039.1	Gnomon	CDS	343181730	343182522	+	0	LOC109750655	protein GAMETE EXPRESSED 2	XP_020165207.1
NWVB01000007.1	11.86	0.2	6	NC_053039.1	Gnomon	CDS	343193146	343193230	-	0	LOC109750666	5'-nucleotidase domain-containing protein DDB_G0275467 isoform X2	XP_040246338.1
NWVB01000007.1	11.41	0.2	4	NC_053037.1	Gnomon	CDS	343275083	343275529	-	0	LOC120975826	S-antigen protein-like	XP_040258478.1
NWVB01000007.1	10.15	0.23	4	NC_053041.1	Gnomon	CDS	343341763	343341849	+	0	LOC109770869	uncharacterized WD repeat-containing protein C2A9.03-like isoform X1	XP_040252957.1
NWVB01000007.1	12.16	0.23	7	NC_053038.1	Gnomon	CDS	343450116	343450350	+	0	LOC109768545	E3 ubiquitin-protein ligase BIG BROTHER	XP_020182868.1
NWVB01000007.1	11.86	0.2	3	NC_053036.1	Gnomon	CDS	343529776	343529779	+	0	LOC109745038	40S ribosomal protein S8	XP_020159765.1
NWVB01000007.1	13.56	0.2	1	NC_053035.1	Gnomon	CDS	343536614	343536861	-	0	LOC109734998	uncharacterized protein LOC109734998 isoform X2	XP_040242406.1
NWVB01000007.1	11.28	0.22	11	NC_053039.1	Gnomon	CDS	343666830	343667026	-	0	LOC109738605	uncharacterized protein LOC109738605	XP_020153288.1
NWVB01000007.1	11.32	0.21	1	NC_053036.1	Gnomon	CDS	343690465	343691489	+	0	LOC109745039	U11/U12 small nuclear ribonucleoprotein 48 kDa protein	XP_020159767.1
NWVB01000007.1	11.47	0.2	1	NC_053036.1	Gnomon	CDS	343705416	343705716	-	0	LOC109745041	protein CMSS1	XP_020159770.1
NWVB01000007.1	11.83	0.23	4	NC_053037.1	Gnomon	CDS	343710392	343710430	+	0	LOC109732369	carboxyl-terminal-processing peptidase 1%2C chloroplastic	XP_020147136.1
NWVB01000007.1	13.56	0.2	30	NC_053036.1	Gnomon	CDS	343729224	343729578	+	0	LOC109745040	uncharacterized protein LOC109745040	XP_020159769.1
NWVB01000007.1	11.47	0.2	36	NC_053037.1	Gnomon	CDS	343760114	343760183	+	1	LOC109783230	uncharacterized protein LOC109783230	XP_020197419.1
NWVB01000007.1	11.87	0.2	15	NC_053038.1	Gnomon	CDS	343792052	343792285	-	0	LOC109740771	sphinganine C4-monooxygenase 1-like	XP_020155409.1
NWVB01000007.1	11.86	0.2	24	NC_053036.1	Gnomon	CDS	343811607	343811888	-	0	LOC109745042	U-box domain-containing protein 9	XP_020159771.1
NWVB01000007.1	13.56	0.2	28	NC_053035.1	Gnomon	CDS	343832938	343833684	+	0	LOC109774547	uncharacterized protein At5g19025 isoform X2	XP_020188871.1
NWVB01000007.1	11.7	0.2	2	NC_053039.1	Gnomon	CDS	343852017	343852544	+	0	LOC109755152	probable monogalactosyldiacylglycerol synthase 1%2C chloroplastic	XP_020169627.1
NWVB01000007.1	10.64	0.2	2	NC_053039.1	Gnomon	CDS	343861368	343861604	+	0	LOC109755152	probable monogalactosyldiacylglycerol synthase 1%2C chloroplastic	XP_020169627.1
NWVB01000007.1	13.59	-0.58	1	NC_053038.1	Gnomon	CDS	343896200	343896229	-	0	LOC109740767	rab3 GTPase-activating protein catalytic subunit	XP_020155405.2
NWVB01000007.1	11.72	-0.21	2	NC_053035.1	Gnomon	CDS	343987083	343987239	+	0	LOC109767854	protein PALE CRESS%2C chloroplastic isoform X2	XP_040242414.1
NWVB01000007.1	13.56	0.2	1	NC_053035.1	Gnomon	CDS	343990002	343990052	+	0	LOC109767854	protein PALE CRESS%2C chloroplastic isoform X2	XP_040242414.1
NWVB01000007.1	12.47	0.2	6	NC_053037.1	Gnomon	CDS	344001976	344002101	+	0	LOC109768851	uncharacterized protein LOC109768851 isoform X3	XP_040259955.1
NWVB01000007.1	12.54	0.23	6	NC_053041.1	Gnomon	CDS	344076220	344076313	-	0	LOC109779462	translation initiation factor IF-2-like	XP_020193676.1
NWVB01000007.1	11.44	0.2	13	NC_053036.1	Gnomon	CDS	344132622	344133056	+	0	LOC109744274	uncharacterized protein LOC109744274	XP_020158965.1
NWVB01000007.1	11.86	0.2	2	NC_053035.1	Gnomon	CDS	344162246	344162658	+	0	LOC109751127	uncharacterized protein LOC109751127	XP_020165628.1
NWVB01000007.1	11.47	0.22	4	NC_053038.1	Gnomon	CDS	344203758	344204155	+	0	LOC109733021	serine/threonine-protein kinase STY8	XP_020147811.1
NWVB01000007.1	11.03	-0.53	32	NC_053038.1	Gnomon	CDS	344213354	344213550	-	0	LOC109733022	NADH dehydrogenase [ubiquinone] 1 alpha subcomplex subunit 8-B	XP_020147812.1
NWVB01000007.1	12.47	0.2	12	NC_053039.1	Gnomon	CDS	344235746	344236115	-	0	LOC109755153	probable folate-biopterin transporter 6	XP_020169628.1
NWVB01000007.1	11.5	0.2	3	NC_053039.1	Gnomon	CDS	344276893	344279479	-	0	LOC109740118	putative leucine-rich repeat receptor-like serine/threonine-protein kinase At2g24130	XP_020199432.1
NWVB01000007.1	11.74	0.22	8	NC_053038.1	Gnomon	CDS	344332804	344333074	+	0	LOC109756238	ubiquitin-activating enzyme E1 3	XP_020170686.1
NWVB01000007.1	10.27	0.2	11	NC_053035.1	Gnomon	CDS	344350055	344350151	+	1	LOC109751110	coatomer subunit delta-1	XP_020165608.1
NWVB01000007.1	11.87	0.2	4	NC_053039.1	Gnomon	CDS	344412472	344413704	+	0	LOC109766271	AUGMIN subunit 8	XP_020180626.1
NWVB01000007.1	13.13	0.21	2	NC_053039.1	Gnomon	CDS	344420279	344420788	-	0	LOC109766272	cellulose synthase A catalytic subunit 9 [UDP-forming]	XP_020180627.1
NWVB01000007.1	11.23	0.2	3	NC_053037.1	Gnomon	CDS	344459908	344459946	+	0	LOC109781564	mitogen-activated protein kinase 8 isoform X3	XP_020195741.1
NWVB01000007.1	11.38	0.22	5	NC_053037.1	Gnomon	CDS	344461379	344461787	+	0	LOC109781564	mitogen-activated protein kinase 8 isoform X3	XP_020195741.1
NWVB01000007.1	11.5	0.2	6	NC_053038.1	Gnomon	CDS	344510804	344510879	+	0	LOC109756254	protein MALE DISCOVERER 2 isoform X2	XP_020170708.1
NWVB01000007.1	10.24	0.21	11	NC_053036.1	Gnomon	CDS	344562179	344564365	-	0	LOC109783643	putative pentatricopeptide repeat-containing protein At5g59200%2C chloroplastic	XP_020197829.1
NWVB01000007.1	12.14	0.2	12	NC_053035.1	Gnomon	CDS	344576350	344576464	-	0	LOC109744918	uncharacterized protein LOC109744918	XP_020159643.1
NWVB01000007.1	12.44	0.2	8	NC_053036.1	Gnomon	CDS	344599344	344599460	-	0	LOC109783644	phospholipid-transporting ATPase 2	XP_020197830.1
NWVB01000007.1	12.47	0.2	1	NC_053036.1	Gnomon	CDS	344600832	344600953	-	0	LOC109783644	phospholipid-transporting ATPase 2	XP_020197830.1
NWVB01000007.1	11.87	0.2	11	NC_053039.1	Gnomon	CDS	344644752	344646046	-	0	LOC109735658	uncharacterized protein LOC109735658	XP_040245672.1
NWVB01000007.1	11.68	0.2	11	NC_053037.1	Gnomon	CDS	344676699	344676968	+	0	LOC109743400	triadin-like	XP_020158077.1
NWVB01000007.1	11.87	0.2	4	NC_053037.1	Gnomon	CDS	344697571	344697842	-	0	LOC109743402	uncharacterized protein LOC109743402 isoform X1	XP_020158078.2
NWVB01000007.1	13.56	0.2	15	NC_053038.1	Gnomon	CDS	344716998	344717144	-	0	LOC109754274	6-phosphofructo-2-kinase/fructose-2%2C6-bisphosphatase	XP_020168770.1
NWVB01000007.1	12.31	0.22	3	NC_053038.1	Gnomon	CDS	344720708	344721328	-	0	LOC109754283	protein CHUP1%2C chloroplastic	XP_020168779.1
NWVB01000007.1	11.5	0.2	3	NC_053035.1	Gnomon	CDS	344763676	344763851	+	2	LOC109734485	protein ALTERED PHOSPHATE STARVATION RESPONSE 1	XP_020149282.1
NWVB01000007.1	11.31	0.2	11	NC_053036.1	Gnomon	CDS	344791418	344791470	+	0	LOC109747926	SPX domain-containing membrane protein OsI_21475-like	XP_040254919.1
NWVB01000007.1	13.56	0.2	8	NC_053036.1	Gnomon	CDS	344833430	344833765	+	0	LOC109783290	uncharacterized protein LOC109783290	XP_020197492.1
NWVB01000007.1	11.67	0.22	7	NC_053036.1	Gnomon	CDS	344843096	344843251	+	0	LOC109783292	chloroplast envelope quinone oxidoreductase homolog	XP_020197494.2
NWVB01000007.1	13.22	0.21	10	NC_053039.1	Gnomon	CDS	344850134	344850531	+	0	LOC120965148	uncharacterized protein LOC120965148	XP_040246342.1
NWVB01000007.1	11.86	0.2	24	NC_053039.1	Gnomon	CDS	344861926	344861992	+	0	LOC109737072	zinc finger protein 385B isoform X1	XP_020151882.1
NWVB01000007.1	13.56	0.2	3	NC_053039.1	Gnomon	CDS	344891506	344891943	+	0	LOC120964785	uncharacterized protein LOC120964785	XP_040245675.1
NWVB01000007.1	11.87	0.2	1	NC_053036.1	Gnomon	CDS	344907725	344907808	+	0	LOC109760416	chloroplast envelope quinone oxidoreductase homolog	XP_020174835.1
NWVB01000007.1	12.47	0.2	3	NC_053038.1	Gnomon	CDS	344910639	344910689	-	0	LOC109733435	uncharacterized protein LOC109733435	XP_020148240.1
NWVB01000007.1	11.44	0.2	2	NC_053040.1	Gnomon	CDS	344971314	344971490	+	0	LOC109771510	uncharacterized protein LOC109771510	XP_020185795.1
NWVB01000007.1	12.36	0.21	1	NC_053037.1	Gnomon	CDS	345035912	345036562	-	0	LOC109774210	nucleolar and coiled-body phosphoprotein 1-like	XP_020188508.1
NWVB01000007.1	12.47	0.2	5	NC_053038.1	Gnomon	CDS	345125025	345126470	-	0	LOC109733419	mitogen-activated protein kinase kinase kinase 18	XP_020148223.1
NWVB01000007.1	12	0.21	5	NC_053037.1	Gnomon	CDS	345140915	345141110	+	0	LOC109774208	ribokinase	XP_020188506.1
NWVB01000007.1	10.59	0.25	9	NC_053036.1	Gnomon	CDS	345169774	345169921	-	0	LOC120973405	uncharacterized protein LOC120973405	XP_040254922.1
NWVB01000007.1	11.87	0.2	19	NC_053035.1	Gnomon	CDS	345219415	345219594	-	0	LOC109734481	uncharacterized protein LOC109734481	XP_020149278.1
NWVB01000007.1	10.58	-0.53	15	NC_053035.1	Gnomon	CDS	345222623	345222709	-	0	LOC109734481	uncharacterized protein LOC109734481	XP_020149278.1
NWVB01000007.1	12.36	0.2	3	NC_053036.1	Gnomon	CDS	345320219	345320299	+	0	LOC109758932	chloroplast envelope quinone oxidoreductase homolog	XP_020173381.1
NWVB01000007.1	13.85	0.22	3	NC_053037.1	Gnomon	CDS	345500799	345500856	+	1	LOC109745092	high mobility group B protein 14	XP_020159820.1
NWVB01000007.1	13.56	0.2	1	NC_053039.1	Gnomon	CDS	345518041	345518634	-	0	LOC109780393	atherin-like	XP_020194568.1
NWVB01000007.1	11.5	0.2	2	NC_053037.1	Gnomon	CDS	345524529	345524878	-	0	LOC109745088	GDSL esterase/lipase At4g10955	XP_020159817.1
NWVB01000007.1	12.47	0.2	2	NC_053038.1	Gnomon	CDS	345599077	345599424	-	0	LOC109778714	probable protein phosphatase 2C 32	XP_020192867.1
NWVB01000007.1	12.01	0.25	3	NC_053038.1	Gnomon	CDS	345657510	345658112	+	0	LOC109778689	uncharacterized protein LOC109778689	XP_040243184.1
NWVB01000007.1	11.47	0.2	25	NC_053036.1	Gnomon	CDS	345715275	345715967	+	0	LOC109775784	uncharacterized protein LOC109775784	XP_040256309.1
NWVB01000007.1	11.31	0.2	4	NC_053035.1	Gnomon	CDS	345750087	345750174	+	1	LOC109736711	DUF21 domain-containing protein At4g14240 isoform X1	XP_020151507.1
NWVB01000007.1	11.79	0.24	5	NC_053037.1	Gnomon	CDS	345804297	345804318	+	0	LOC109759313	uncharacterized protein LOC109759313	XP_040258484.1
NWVB01000007.1	10.24	0.2	6	NC_053039.1	Gnomon	CDS	345831780	345832537	-	0	LOC120964786	uncharacterized protein LOC120964786	XP_040245676.1
NWVB01000007.1	9.68	-0.5	4	NC_053038.1	Gnomon	CDS	345916452	345916753	+	0	LOC109778690	skin secretory protein xP2-like	XP_020192837.1
NWVB01000007.1	11.53	0.22	3	NC_053035.1	Gnomon	CDS	345996593	345998407	-	0	LOC109736710	uncharacterized protein LOC109736710	XP_020151506.1
NWVB01000007.1	11.94	0.21	16	NC_053038.1	Gnomon	CDS	346038244	346038553	-	0	LOC109778691	uncharacterized mitochondrial protein AtMg00810-like	XP_020192838.1
NWVB01000007.1	11.55	0.24	7	NC_053041.1	Gnomon	CDS	346123200	346123625	-	0	LOC109735263	keratin-associated protein 4-5-like	XP_020150056.1
NWVB01000007.1	11.47	0.2	2	NC_053037.1	Gnomon	CDS	346137596	346138456	+	0	LOC109778917	protein VACUOLELESS1	XP_020193092.1
NWVB01000007.1	10.78	0.23	6	NC_053035.1	Gnomon	CDS	346144185	346144874	+	0	LOC109736713	lysine-rich arabinogalactan protein 19-like	XP_020151511.1
NWVB01000007.1	12.31	0.22	6	NC_053037.1	Gnomon	CDS	346162386	346162537	-	0	LOC120975830	uncharacterized protein LOC120975830	XP_040258485.1
NWVB01000007.1	10.53	0.21	3	NC_053037.1	Gnomon	CDS	346227553	346227567	-	0	LOC109778916	60S ribosomal protein L18a	XP_020193091.1
NWVB01000007.1	8.56	0.4	1	NC_053039.1	Gnomon	CDS	346367258	346367549	-	0	LOC109774001	probable E3 ubiquitin-protein ligase RNF144A-B	XP_020188310.1
NWVB01000007.1	8.71	0.41	1	NC_053039.1	Gnomon	CDS	346380490	346381529	-	0	LOC109774007	E3 ubiquitin-protein ligase RNF144A-like	XP_020188315.1
NWVB01000007.1	10.97	0.22	4	NC_053037.1	Gnomon	CDS	346491843	346492149	-	0	LOC109778915	60S ribosomal protein L18a-like protein	XP_020193090.1
NWVB01000007.1	12.23	0.21	10	NC_053040.1	Gnomon	CDS	346507183	346507247	-	0	LOC109733179	uncharacterized protein LOC109733179	XP_020147959.1
NWVB01000007.1	11.86	0.2	2	NC_053041.1	Gnomon	CDS	346514426	346514645	+	0	LOC109786248	superoxide dismutase [Cu-Zn]%2C chloroplastic	XP_020200419.1
NWVB01000007.1	12.25	0.23	7	NC_053036.1	Gnomon	CDS	346557504	346557752	+	0	LOC109738143	protein DETOXIFICATION 16	XP_020152833.1
NWVB01000007.1	9.5	0.2	2	NC_053036.1	Gnomon	CDS	346572799	346573053	+	0	LOC109738154	protein DETOXIFICATION 16 isoform X1	XP_020152842.1
NWVB01000007.1	11.55	0.24	2	NC_053035.1	Gnomon	CDS	346611950	346612170	-	0	LOC109778307	CASP-like protein 1D1	XP_020192451.1
NWVB01000007.1	12.04	0.21	8	NC_053040.1	Gnomon	CDS	346684970	346684998	+	2	LOC109764053	protein INAPERTURATE POLLEN 1 homolog	XP_020178486.1
NWVB01000007.1	13.56	0.2	108	NC_053038.1	Gnomon	CDS	346697102	346699510	-	0	LOC109778719	uncharacterized protein LOC109778719 isoform X2	XP_020192872.1
NWVB01000007.1	13.56	0.2	6	NC_053038.1	Gnomon	CDS	346731611	346731719	+	0	LOC109778721	phosphoinositide phosphatase SAC8 isoform X6	XP_020192882.1
NWVB01000007.1	13.56	0.2	126	NC_053041.1	Gnomon	CDS	346740348	346740550	+	2	LOC109751667	gametogenetin	XP_040251848.1
NWVB01000007.1	12.17	0.22	4	NC_053037.1	Gnomon	CDS	346753690	346754181	+	0	LOC109744542	uncharacterized protein LOC109744542	XP_020159265.1
NWVB01000007.1	13.56	0.2	49	NC_053041.1	Gnomon	CDS	346771469	346771963	-	0	LOC109751666	uncharacterized protein LOC109751666	XP_020166144.1
NWVB01000007.1	12.14	0.2	2	NC_053035.1	Gnomon	CDS	346810339	346811766	+	0	LOC109778333	anthocyanidin 3-O-glucosyltransferase 2	XP_020192474.1
NWVB01000007.1	13.56	0.2	58	NC_053036.1	Gnomon	CDS	346843966	346844124	-	0	LOC109738220	uncharacterized protein LOC109738220	XP_020152915.2
NWVB01000007.1	14.6	0.22	4	NC_053039.1	Gnomon	CDS	346853210	346853344	+	0	LOC109754384	uncharacterized protein LOC109754384	XP_020168885.1
NWVB01000007.1	13.56	0.2	28	NC_053039.1	Gnomon	CDS	346862703	346863008	+	0	LOC109754384	uncharacterized protein LOC109754384	XP_020168885.1
NWVB01000007.1	13.56	0.2	18	NC_053040.1	Gnomon	CDS	346891164	346891532	+	0	LOC120967077	glycine-rich protein 2-like	XP_040249608.1
NWVB01000007.1	13.83	0.2	5	NC_053035.1	Gnomon	CDS	346910054	346910184	+	2	LOC109778332	kinesin-like protein KIN-14J	XP_020192471.1
NWVB01000007.1	13.92	0.2	7	NC_053041.1	Gnomon	CDS	346929188	346929637	-	0	LOC109751665	B3 domain-containing protein Os03g0212300-like	XP_020166143.1
NWVB01000007.1	13.56	0.2	3	NC_053035.1	Gnomon	CDS	346949845	346949952	-	0	LOC109778328	ARM REPEAT PROTEIN INTERACTING WITH ABF2	XP_020192467.1
NWVB01000007.1	13.56	0.2	5	NC_053036.1	Gnomon	CDS	346960406	346960517	-	0	LOC109737539	uncharacterized protein LOC109737539	XP_020152260.1
NWVB01000007.1	12.94	0.21	4	NC_053037.1	Gnomon	CDS	347157903	347158126	-	0	LOC109767751	ras-related protein RABA1f isoform X1	XP_020182065.1
NWVB01000007.1	13.56	0.2	12	NC_053037.1	Gnomon	CDS	347163699	347164518	-	0	LOC109767749	probable E3 ubiquitin-protein ligase ZFP1 isoform X4	XP_020182062.1
NWVB01000007.1	10.57	-0.52	1	NC_053037.1	Gnomon	CDS	347230295	347230864	+	0	LOC109767754	uncharacterized protein LOC109767754	XP_020182069.1
NWVB01000007.1	12.17	-0.6	4	NC_053039.1	Gnomon	CDS	347241492	347241560	+	0	LOC109732679	WRKY transcription factor WRKY62-like	XP_040244371.1
NWVB01000007.1	12.94	0.21	7	NC_053038.1	Gnomon	CDS	347275288	347275796	+	0	LOC109778724	probable 2-oxoglutarate-dependent dioxygenase At5g05600	XP_020192890.1
NWVB01000007.1	13.26	0.21	2	NC_053036.1	Gnomon	CDS	347319210	347319344	-	0	LOC109743774	3-oxoacyl-[acyl-carrier-protein] reductase 4	XP_020158451.1
NWVB01000007.1	12.45	0.21	3	NC_053035.1	Gnomon	CDS	347324604	347324964	-	0	LOC109778327	probable serine/threonine-protein kinase PBL7	XP_020192466.1
NWVB01000007.1	11.33	0.2	4	NC_053037.1	Gnomon	CDS	347352470	347353045	-	0	LOC109739405	uncharacterized protein LOC109739405	XP_020154078.1
NWVB01000007.1	11.12	0.2	1	NC_053039.1	Gnomon	CDS	347385617	347386234	+	0	LOC109732635	WRKY transcription factor WRKY76 isoform X1	XP_020147406.1
NWVB01000007.1	11.86	0.2	1	NC_053036.1	Gnomon	CDS	347452541	347453704	-	0	LOC109743776	nod factor hydrolase protein 1-like isoform X2	XP_020158456.1
NWVB01000007.1	11.71	-0.54	5	NC_053040.1	Gnomon	CDS	347517285	347519042	-	0	LOC109772023	uncharacterized protein LOC109772023	XP_020186304.1
NWVB01000007.1	11.87	0.2	3	NC_053035.1	Gnomon	CDS	347602327	347602842	-	0	LOC109778306	trihelix transcription factor GTL2-like	XP_020192450.1
NWVB01000007.1	10.37	0.22	4	NC_053035.1	Gnomon	CDS	347646187	347646340	+	0	LOC109778304	endo-1%2C3%3B1%2C4-beta-D-glucanase isoform X1	XP_020192449.1
NWVB01000007.1	11.07	0.2	35	NC_053035.1	Gnomon	CDS	347650609	347651616	+	0	LOC109778323	chitinase 2-like	XP_020192462.1
NWVB01000007.1	11.31	0.2	3	NC_053035.1	Gnomon	CDS	347711854	347712285	-	1	LOC109778321	cytosolic sulfotransferase 5-like	XP_040242540.1
NWVB01000007.1	12.55	0.25	9	NC_053038.1	Gnomon	CDS	347781919	347782362	-	0	LOC109762675	phosphoinositide phospholipase C 2-like	XP_020177133.1
NWVB01000007.1	12.14	0.2	6	NC_053041.1	Gnomon	CDS	348074044	348074158	-	1	LOC109785613	thylakoid membrane protein slr0575 isoform X3	XP_040252974.1
NWVB01000007.1	8.7	-0.47	35	NC_053041.1	Gnomon	CDS	348085575	348085625	-	0	LOC109785613	thylakoid membrane protein slr0575 isoform X3	XP_040252974.1
NWVB01000007.1	10.95	0.22	7	NC_053037.1	Gnomon	CDS	348105918	348105998	-	0	LOC109738443	ATP synthase subunit b-like	XP_020153135.1
NWVB01000007.1	11.07	0.2	2	NC_053040.1	Gnomon	CDS	348163740	348163899	+	0	LOC120967078	NAC domain-containing protein 75-like	XP_040249609.1
NWVB01000007.1	11.86	0.2	10	NC_053035.1	Gnomon	CDS	348277010	348277909	+	0	LOC109737330	translation initiation factor IF-2-like	XP_020152065.1
NWVB01000007.1	12.47	0.2	5	NC_053036.1	Gnomon	CDS	348309793	348309895	-	2	LOC109783607	protein XRI1 isoform X2	XP_020197787.1
NWVB01000007.1	11.5	0.2	1	NC_053036.1	Gnomon	CDS	348311253	348311323	-	0	LOC109783607	protein XRI1 isoform X2	XP_020197787.1
NWVB01000007.1	12.8	-0.2	2	NC_053039.1	Gnomon	CDS	348321890	348321964	-	0	LOC109731878	endoribonuclease Dicer homolog 4	XP_020146645.1
NWVB01000007.1	12.25	0.22	9	NC_053039.1	Gnomon	CDS	348374811	348374955	-	0	LOC109731882	sugar transport protein 7	XP_020146646.1
NWVB01000007.1	12.94	0.21	4	NC_053035.1	Gnomon	CDS	348404477	348404851	+	0	LOC109756244	protein ABCI12%2C chloroplastic	XP_020170693.1
NWVB01000007.1	13.23	-0.23	2	NC_053035.1	Gnomon	CDS	348413058	348413173	-	0	LOC109756245	DNA-directed RNA polymerase II subunit RPB7	XP_020170694.1
NWVB01000007.1	10.78	0.21	4	NC_053036.1	Gnomon	CDS	348461172	348461894	-	0	LOC120974027	neural Wiskott-Aldrich syndrome protein-like	XP_040256310.1
NWVB01000007.1	11.44	0.2	1	NC_053035.1	Gnomon	CDS	348507954	348508031	-	0	LOC109756248	uncharacterized protein LOC109756248	XP_020170696.1
NWVB01000007.1	13.56	0.2	16	NC_053035.1	Gnomon	CDS	348598675	348598958	-	0	LOC109756247	uncharacterized protein LOC109756247	XP_020170695.1
NWVB01000007.1	9.92	0.2	1	NC_053041.1	Gnomon	CDS	348658730	348659013	-	0	LOC109769498	Werner syndrome ATP-dependent helicase homolog	XP_020183819.1
NWVB01000007.1	12.24	0.24	6	NC_053041.1	Gnomon	CDS	348665606	348665973	-	0	LOC109769499	protein FAR-RED IMPAIRED RESPONSE 1-like	XP_020183820.1
NWVB01000007.1	13.56	0.2	1	NC_053038.1	Gnomon	CDS	348683823	348684424	-	0	LOC109738439	uncharacterized protein LOC109738439	XP_020153129.1
NWVB01000007.1	12.14	0.2	10	NC_053040.1	Gnomon	CDS	348700765	348701364	-	0	LOC109762540	proline-rich protein 2-like	XP_020176995.1
NWVB01000007.1	10.24	0.2	1	NC_053035.1	Gnomon	CDS	348713188	348714315	+	0	LOC109739385	uncharacterized protein LOC109739385	XP_020154087.2
NWVB01000007.1	11.86	0.2	31	NC_053035.1	Gnomon	CDS	348723569	348724118	-	0	LOC109739252	RNA demethylase ALKBH10B isoform X1	XP_020153945.1
NWVB01000007.1	9.21	0.22	1	NC_053040.1	Gnomon	CDS	348743699	348743913	-	0	LOC109762536	WD repeat domain-containing protein 83	XP_020176992.1
NWVB01000007.1	12.82	0.23	1	NC_053036.1	Gnomon	CDS	348793552	348793600	-	0	LOC109773797	nudC domain-containing protein 2 isoform X2	XP_020188103.1
NWVB01000007.1	13.56	0.2	1	NC_053037.1	Gnomon	CDS	348801828	348804284	+	0	LOC109745859	putative receptor protein kinase ZmPK1	XP_020160559.1
NWVB01000007.1	12.47	0.2	4	NC_053036.1	Gnomon	CDS	348813586	348813889	-	0	LOC109773792	uncharacterized protein LOC109773792	XP_020188097.1
NWVB01000007.1	13.04	0.24	2	NC_053037.1	Gnomon	CDS	348829574	348829579	-	0	LOC109745856	uncharacterized protein LOC109745856	XP_020160557.1
NWVB01000007.1	10.74	0.21	28	NC_053041.1	Gnomon	CDS	348849660	348849857	-	0	LOC109758893	nucleolar and coiled-body phosphoprotein 1-like	XP_020173342.1
NWVB01000007.1	11.31	0.2	26	NC_053041.1	Gnomon	CDS	348922918	348923125	-	0	LOC109758891	helicase-like transcription factor CHR28 isoform X2	XP_020173341.1
NWVB01000007.1	10.31	0.21	1	NC_053037.1	Gnomon	CDS	348978009	348978646	-	2	LOC109745857	NAC domain-containing protein 73	XP_020160558.1
NWVB01000007.1	13.56	0.2	5	NC_053040.1	Gnomon	CDS	349101994	349102368	-	0	LOC109762541	vegetative cell wall protein gp1-like	XP_020176996.1
NWVB01000007.1	12.03	0.23	6	NC_053038.1	Gnomon	CDS	349188018	349188132	-	0	LOC109786438	RNA pseudouridine synthase 5	XP_040243188.1
NWVB01000007.1	11.5	0.2	2	NC_053037.1	Gnomon	CDS	349190489	349191931	-	0	LOC109745707	pentatricopeptide repeat-containing protein At5g46100	XP_040259966.1
NWVB01000007.1	9.88	0.21	2	NC_053037.1	Gnomon	CDS	349239481	349239741	-	0	LOC109745887	uncharacterized protein LOC109745887	XP_020160617.1
NWVB01000007.1	13.56	0.2	5	NC_053037.1	Gnomon	CDS	349241726	349242138	-	0	LOC109745887	uncharacterized protein LOC109745887	XP_020160617.1
NWVB01000007.1	11.63	0.21	1	NC_053038.1	Gnomon	CDS	349316483	349316903	-	0	LOC109762152	uncharacterized protein LOC109762152	XP_020176564.1
NWVB01000007.1	13.37	-0.22	4	NC_053036.1	Gnomon	CDS	349341878	349342002	+	0	LOC109771499	ankyrin repeat and SAM domain-containing protein 6 isoform X1	XP_020185780.1
NWVB01000007.1	12.6	-0.6	12	NC_053035.1	Gnomon	CDS	349385497	349388295	-	0	LOC109744839	uncharacterized protein LOC109744839	XP_020159570.1
NWVB01000007.1	10.39	-0.51	4	NC_053035.1	Gnomon	CDS	349391063	349391306	+	1	LOC120972700	putative disease resistance protein RGA3	XP_040254123.1
NWVB01000007.1	13.65	0.23	1	NC_053035.1	Gnomon	CDS	349409675	349409877	-	0	LOC109744842	probable manganese-transporting ATPase PDR2	XP_020159572.1
NWVB01000007.1	11.5	0.2	5	NC_053039.1	Gnomon	CDS	349434112	349434675	-	0	LOC109731860	pistil-specific extensin-like protein	XP_020146627.1
NWVB01000007.1	10.35	0.21	3	NC_053036.1	Gnomon	CDS	349482379	349482723	+	0	LOC109771497	eEF1A lysine and N-terminal methyltransferase	XP_020185779.1
NWVB01000007.1	11.07	0.2	5	NC_053036.1	Gnomon	CDS	349492582	349492819	+	0	LOC109771497	eEF1A lysine and N-terminal methyltransferase	XP_020185779.1
NWVB01000007.1	11.68	0.2	1	NC_053039.1	Gnomon	CDS	349506087	349506833	-	0	LOC109731862	atherin-like	XP_020146628.1
[truncated: 1,395 more rows]

## Sheet: S7
Supplementary Table 7 The region significantly associated with deoxynivalenol (DON) resistance on chromosome 5D (247.300-262.563 Mb) mapped to the AL8/78 refernce sequence comprising the UDP-glucosyltransferase AET5Gv20385300, LOC109746039 at 250.105 Mb and two ABC transporters AET5Gv20401700, LOC109787618 at 261.730 Mb and AET5Gv20401700, LOC109787645 at 262.022 Mb.
Abbreviations:
CDS	Coding sequence
End	End coordinates of the feature in 1-based coordinates
Gene	The primary gene symbol
Gnomon	The feature predicted by Gnomon, using transcript and protein evidence and/or ab initio
Phase	The phase of the CDS feature, which is related to codon_start in the flatfile specification
Product	Name of the transcript or protein product, corresponding to product in the GenBank flatfile format
Protein_id	Accession.version of the product record for the protein feature
Seqid	Accession.version of the annotated genomic sequence
Source	The method used to generate the annotation
Start	Start coordinates of the feature in 1-based coordinates
Strand	The strand of the feature
Type	The original GenBank feature type
AL8/78 gene ID	Chromosome	p.value	Correlation	k-mers	Seqid	Source	Type	Start	End	Strand	Phase	Gene	Product	Protein_id
	NWVB01000005.1	38.21	0.85	1	NC_053040.1	Gnomon	CDS	247298572	247298818	+	0	LOC109754516	uncharacterized protein LOC109754516	XP_020169010.1
	NWVB01000005.1	38.21	0.85	1	NC_053039.1	Gnomon	CDS	247346737	247346848	+	0	LOC120964719	uncharacterized protein LOC120964719	XP_040245503.1
	NWVB01000005.1	30.7	0.81	71	NC_053039.1	Gnomon	CDS	247373740	247374255	+	0	LOC120964720	SH3 domain-binding protein 1-like	XP_040245504.1
	NWVB01000005.1	30.7	0.81	50	NC_053039.1	Gnomon	CDS	247390410	247390753	-	0	LOC109785710	non-specific lipid-transfer protein	XP_020199897.2
	NWVB01000005.1	30.7	0.81	52	NC_053039.1	Gnomon	CDS	247428009	247428508	-	2	LOC109753438	probable serine/threonine-protein kinase WNK8	XP_020167924.1
	NWVB01000005.1	38.21	0.85	59	NC_053039.1	Gnomon	CDS	247433897	247433989	-	0	LOC109753438	probable serine/threonine-protein kinase WNK8	XP_020167924.1
	NWVB01000005.1	36.49	0.85	41	NC_053039.1	Gnomon	CDS	247442543	247442764	-	0	LOC109753437	uncharacterized protein LOC109753437 isoform X2	XP_020167923.1
	NWVB01000005.1	38.21	0.85	61	NC_053039.1	Gnomon	CDS	247539093	247539293	-	0	LOC109735510	uncharacterized protein LOC109735510 isoform X1	XP_020150315.1
	NWVB01000005.1	38.21	0.85	1	NC_053039.1	Gnomon	CDS	247562014	247564494	-	0	LOC120964721	uncharacterized protein LOC120964721	XP_040245505.1
	NWVB01000005.1	38.21	0.85	30	NC_053036.1	Gnomon	CDS	247579480	247579666	-	0	LOC109736784	uncharacterized protein LOC109736784 isoform X1	XP_020151581.1
	NWVB01000005.1	13.43	0.62	1	NC_053039.1	Gnomon	CDS	247605407	247606828	-	0	LOC109748367	ATP-dependent DNA helicase PIF1-like	XP_020162989.2
	NWVB01000005.1	38.21	0.85	22	NC_053039.1	Gnomon	CDS	247616435	247616887	-	0	LOC109748369	RING-H2 finger protein ATL56-like	XP_020162991.1
	NWVB01000005.1	31.33	0.82	1	NC_053037.1	Gnomon	CDS	247716198	247716434	+	0	LOC109777011	LOW QUALITY PROTEIN: neutral/alkaline invertase 1%2C mitochondrial	XP_040259794.1
	NWVB01000005.1	19.55	0.7	2	NC_053037.1	Gnomon	CDS	247765503	247766255	+	0	LOC109756029	uncharacterized protein LOC109756029	XP_020170488.1
	NWVB01000005.1	38.21	0.85	41	NC_053041.1	Gnomon	CDS	247779060	247779125	-	0	LOC109774296	OVARIAN TUMOR DOMAIN-containing deubiquitinating enzyme 1	XP_020188610.1
	NWVB01000005.1	23.33	0.76	1	NC_053041.1	Gnomon	CDS	247780924	247781133	-	0	LOC109774296	OVARIAN TUMOR DOMAIN-containing deubiquitinating enzyme 1	XP_020188610.1
	NWVB01000005.1	18.37	0.72	2	NC_053041.1	Gnomon	CDS	247793622	247793681	-	0	LOC109774298	uncharacterized protein LOC109774298	XP_040251778.1
	NWVB01000005.1	23.96	0.78	18	NC_053039.1	Gnomon	CDS	247824521	247825024	+	0	LOC109748370	glycine-rich cell wall structural protein 1.0-like	XP_020162992.2
	NWVB01000005.1	27	0.79	3	NC_053038.1	Gnomon	CDS	247848900	247849229	-	0	LOC120963378	proline-rich protein HaeIII subfamily 1-like	XP_040243931.1
	NWVB01000005.1	38.21	0.85	51	NC_053039.1	Gnomon	CDS	247853663	247853812	-	0	LOC109778431	uncharacterized protein LOC109778431	XP_020192576.1
	NWVB01000005.1	38.21	0.85	51	NC_053036.1	Gnomon	CDS	247868938	247869273	-	0	LOC109736789	46 kDa FK506-binding nuclear protein-like	XP_020151587.1
	NWVB01000005.1	21.28	0.76	2	NC_053040.1	Gnomon	CDS	247909128	247909766	-	0	LOC120967007	uncharacterized protein LOC120967007	XP_040249530.1
	NWVB01000005.1	28	0.8	4	NC_053036.1	Gnomon	CDS	247949762	247949848	-	0	LOC109736785	protein GRIP isoform X1	XP_040254646.1
	NWVB01000005.1	30.7	0.81	4	NC_053036.1	Gnomon	CDS	247964626	247965139	-	0	LOC109736785	protein GRIP isoform X1	XP_040254646.1
	NWVB01000005.1	16.67	0.67	4	NC_053040.1	Gnomon	CDS	248007513	248008003	-	0	LOC120966406	uncharacterized protein LOC120966406	XP_040248364.1
	NWVB01000005.1	30.23	0.81	2	NC_053035.1	Gnomon	CDS	248010465	248011223	-	0	LOC109782748	glycine-rich cell wall structural protein 2-like	XP_020196954.1
	NWVB01000005.1	25.47	0.79	8	NC_053041.1	Gnomon	CDS	248057390	248057932	+	0	LOC109774322	vegetative cell wall protein gp1-like	XP_020188636.1
	NWVB01000005.1	23.89	0.77	2	NC_053041.1	Gnomon	CDS	248145854	248146483	+	0	LOC120968848	cysteine protease 1-like	XP_040251779.1
	NWVB01000005.1	29.04	0.81	1	NC_053040.1	Gnomon	CDS	248155211	248155361	-	0	LOC109736916	uncharacterized abhydrolase domain-containing protein DDB_G0269086-like	XP_020151728.1
	NWVB01000005.1	38.21	0.85	11	NC_053041.1	Gnomon	CDS	248160923	248161608	+	0	LOC109774344	cysteine protease 1	XP_020188651.2
	NWVB01000005.1	20.78	0.71	3	NC_053040.1	Gnomon	CDS	248269205	248269220	+	0	LOC120967008	basic proline-rich protein-like	XP_040249531.1
	NWVB01000005.1	38.21	0.85	11	NC_053039.1	Gnomon	CDS	248270082	248270309	+	0	LOC120964722	atherin-like	XP_040245507.1
	NWVB01000005.1	19.28	0.72	3	NC_053037.1	Gnomon	CDS	248451727	248452473	+	0	LOC120976657	TLC domain-containing protein At5g14285-like	XP_040259796.1
	NWVB01000005.1	30.5	0.81	2	NC_053041.1	Gnomon	CDS	248575649	248576306	+	0	LOC109781614	chitin elicitor receptor kinase 1	XP_020195791.1
	NWVB01000005.1	38.21	0.85	51	NC_053041.1	Gnomon	CDS	248581282	248581318	+	2	LOC109781614	chitin elicitor receptor kinase 1	XP_020195791.1
	NWVB01000005.1	26.27	0.79	1	NC_053036.1	Gnomon	CDS	248594305	248594670	-	0	LOC109759031	bromodomain-containing protein 4-like	XP_020173464.1
	NWVB01000005.1	30.94	0.82	35	NC_053036.1	Gnomon	CDS	248607829	248608119	-	0	LOC109759031	bromodomain-containing protein 4-like	XP_020173464.1
	NWVB01000005.1	38.21	0.85	32	NC_053039.1	Gnomon	CDS	248625453	248625507	-	0	LOC109754999	mitochondrial amidoxime reducing component 2-like	XP_040244342.1
	NWVB01000005.1	22.49	0.73	1	NC_053038.1	Gnomon	CDS	248680752	248681210	-	0	LOC109740589	uncharacterized protein LOC109740589	XP_020155232.1
	NWVB01000005.1	16.98	0.35	30	NC_053039.1	Gnomon	CDS	248759013	248759404	-	2	LOC109776047	peroxidase 4	XP_020190323.1
	NWVB01000005.1	38.21	0.85	19	NC_053039.1	Gnomon	CDS	248760664	248761071	-	0	LOC109776047	peroxidase 4	XP_020190323.1
	NWVB01000005.1	38.21	0.85	10	NC_053039.1	Gnomon	CDS	248844090	248844095	+	0	LOC109760892	long chain acyl-CoA synthetase 4	XP_020175277.2
	NWVB01000005.1	21.28	0.76	102	NC_053036.1	Gnomon	CDS	248872816	248873211	-	0	LOC109756375	uncharacterized protein LOC109756375	XP_020170813.2
	NWVB01000005.1	30.06	0.82	2	NC_053038.1	Gnomon	CDS	249018239	249019108	+	0	LOC109742273	protein FAR1-RELATED SEQUENCE 5-like	XP_020156952.1
	NWVB01000005.1	30.94	0.82	3	NC_053038.1	Gnomon	CDS	249022887	249023069	-	0	LOC120962486	uncharacterized protein LOC120962486	XP_040242170.1
	NWVB01000005.1	29.04	0.81	1	NC_053041.1	Gnomon	CDS	249031576	249031758	-	0	LOC109764275	ankyrin repeat domain-containing protein 24-like	XP_020178713.1
	NWVB01000005.1	19.31	0.7	1	NC_053038.1	Gnomon	CDS	249050534	249050541	+	0	LOC109742272	O-fucosyltransferase 1	XP_020156951.1
	NWVB01000005.1	21.28	-0.76	1	NC_053041.1	Gnomon	CDS	249064832	249064859	-	0	LOC109764274	DNA polymerase zeta processivity subunit isoform X2	XP_020178707.1
	NWVB01000005.1	38.21	0.85	2	NC_053038.1	Gnomon	CDS	249071073	249071196	+	1	LOC109742272	O-fucosyltransferase 1	XP_020156951.1
	NWVB01000005.1	35.83	0.84	28	NC_053036.1	Gnomon	CDS	249085840	249086382	-	0	LOC109759033	translation initiation factor IF-2-like	XP_020173466.1
	NWVB01000005.1	38.21	0.85	42	NC_053039.1	Gnomon	CDS	249097511	249097879	+	0	LOC109760882	uncharacterized protein LOC109760882	XP_020175267.1
	NWVB01000005.1	38.21	0.85	4	NC_053039.1	Gnomon	CDS	249226981	249227538	-	0	LOC109760897	PLASTID TRANSCRIPTIONALLY ACTIVE protein 6%2C chloroplastic	XP_020175286.1
	NWVB01000005.1	38.21	0.85	51	NC_053039.1	Gnomon	CDS	249234732	249235050	-	0	LOC109760902	transcription initiation factor TFIID subunit 13	XP_020175295.1
	NWVB01000005.1	31.33	0.82	2	NC_053040.1	Gnomon	CDS	249405074	249405517	-	0	LOC109736935	protein FAR1-RELATED SEQUENCE 5-like	XP_040249533.1
	NWVB01000005.1	38.21	0.85	13	NC_053040.1	Gnomon	CDS	249419389	249419470	-	1	LOC120965818	translation initiation factor IF-2-like	XP_040247321.1
	NWVB01000005.1	21.78	0.75	2	NC_053035.1	Gnomon	CDS	249553641	249553868	+	0	LOC109732692	histone deacetylase HDT2-like	XP_020147472.1
	NWVB01000005.1	25.52	0.79	3	NC_053038.1	Gnomon	CDS	249639072	249639413	-	0	LOC109740587	UDP-arabinopyranose mutase 1	XP_020155230.1
	NWVB01000005.1	32.23	0.83	2	NC_053035.1	Gnomon	CDS	249756612	249756709	+	2	LOC109732693	uncharacterized protein LOC109732693	XP_020147473.1
	NWVB01000005.1	38.21	0.85	51	NC_053035.1	Gnomon	CDS	249794966	249796093	-	0	LOC109732698	uncharacterized protein LOC109732698	XP_040258844.1
	NWVB01000005.1	18.85	0.35	1	NC_053037.1	Gnomon	CDS	249846973	249847033	-	0	LOC120975739	uncharacterized protein LOC120975739	XP_040258372.1
	NWVB01000005.1	28.63	0.8	1	NC_053041.1	Gnomon	CDS	249883490	249884120	+	2	LOC109787533	myosin-3-like	XP_020201662.1
	NWVB01000005.1	21.59	0.76	3	NC_053036.1	Gnomon	CDS	249938117	249938353	+	0	LOC109769765	endoplasmic reticulum metallopeptidase 1 isoform X2	XP_020184076.1
	NWVB01000005.1	38.21	0.85	1	NC_053036.1	Gnomon	CDS	249940476	249940577	+	1	LOC109769765	endoplasmic reticulum metallopeptidase 1 isoform X2	XP_020184076.1
	NWVB01000005.1	38.21	0.85	28	NC_053036.1	Gnomon	CDS	249950165	249950304	+	0	LOC109769765	endoplasmic reticulum metallopeptidase 1 isoform X2	XP_020184076.1
	NWVB01000005.1	38.21	0.85	11	NC_053036.1	Gnomon	CDS	249964629	249964747	+	0	LOC109769765	endoplasmic reticulum metallopeptidase 1 isoform X2	XP_020184076.1
	NWVB01000005.1	38.21	0.85	18	NC_053036.1	Gnomon	CDS	249970134	249970277	+	0	LOC109769765	endoplasmic reticulum metallopeptidase 1 isoform X1	XP_020184075.1
AET5Gv20385300	NWVB01000005.1	38.21	0.85	91	NC_053039.1	Gnomon	CDS	250105082	250105786	+	0	LOC109746039	UDP-glucosyltransferase UGT13248	XP_020160743.1
	NWVB01000005.1	25.39	0.78	10	NC_053040.1	Gnomon	CDS	250120097	250122340	+	0	LOC109761433	uncharacterized protein LOC109761433	XP_020175839.1
	NWVB01000005.1	38.21	0.85	141	NC_053039.1	Gnomon	CDS	250163796	250163880	-	0	LOC109735515	uncharacterized protein LOC109735515 isoform X7	XP_040245564.1
	NWVB01000005.1	31.14	0.81	5	NC_053041.1	Gnomon	CDS	250212324	250212437	-	0	LOC109735197	probable protein S-acyltransferase 7	XP_020149997.1
	NWVB01000005.1	10.42	0.34	3	NC_053036.1	Gnomon	CDS	250257154	250257264	+	0	LOC109769764	glycine-rich RNA-binding protein RZ1C	XP_020184074.1
	NWVB01000005.1	23.89	0.77	1	NC_053039.1	Gnomon	CDS	250306470	250308461	+	0	LOC109735509	putative pentatricopeptide repeat-containing protein At3g08820	XP_020150314.1
	NWVB01000005.1	11.21	0.34	2	NC_053038.1	Gnomon	CDS	250359519	250359967	+	0	LOC120962487	uncharacterized protein LOC120962487	XP_040242172.1
	NWVB01000005.1	38.21	0.85	58	NC_053038.1	Gnomon	CDS	250360113	250360182	+	1	LOC120962487	uncharacterized protein LOC120962487	XP_040242172.1
	NWVB01000005.1	16.9	0.7	12	NC_053038.1	Gnomon	CDS	250376085	250376390	+	0	LOC109758085	proline-rich protein 36-like	XP_020172522.2
	NWVB01000005.1	11.21	0.34	9	NC_053038.1	Gnomon	CDS	250383665	250384474	+	0	LOC109758085	proline-rich protein 36-like	XP_020172522.2
	NWVB01000005.1	30.06	0.82	20	NC_053039.1	Gnomon	CDS	250390814	250390888	-	0	LOC109768987	uncharacterized protein LOC109768987	XP_020183316.1
	NWVB01000005.1	38.21	0.85	137	NC_053039.1	Gnomon	CDS	250404613	250404660	-	0	LOC109769023	probable staphylococcal-like nuclease CAN2 isoform X5	XP_040245569.1
	NWVB01000005.1	38.21	0.85	10	NC_053039.1	Gnomon	CDS	250463924	250466341	-	0	LOC109769003	cation/H(+) antiporter 15-like	XP_020183337.1
	NWVB01000005.1	38.21	0.85	49	NC_053039.1	Gnomon	CDS	250577734	250577778	+	0	LOC109739149	F-box/FBD/LRR-repeat protein At2g04230 isoform X1	XP_020153825.1
	NWVB01000005.1	11.77	0.36	8	NC_053040.1	Gnomon	CDS	250613144	250613485	+	0	LOC109761439	uncharacterized protein LOC109761439	XP_040248367.1
	NWVB01000005.1	18.88	0.73	51	NC_053036.1	Gnomon	CDS	250662278	250662340	+	0	LOC109772615	vacuolar protein sorting-associated protein 32 homolog 1	XP_020186884.1
	NWVB01000005.1	38.21	0.85	1	NC_053036.1	Gnomon	CDS	250683065	250683232	-	0	LOC109772617	COP9 signalosome complex subunit 7 isoform X3	XP_040254649.1
	NWVB01000005.1	16.74	0.7	9	NC_053039.1	Gnomon	CDS	250748296	250748979	-	0	LOC109735467	F-box/LRR-repeat protein 3	XP_020150275.1
	NWVB01000005.1	30.24	0.81	2	NC_053035.1	Gnomon	CDS	250857184	250857302	+	0	LOC109770892	uncharacterized protein LOC109770892	XP_020185199.1
	NWVB01000005.1	32.03	0.82	12	NC_053036.1	Gnomon	CDS	250860085	250860597	-	0	LOC109751483	proline-rich protein 36-like	XP_020165953.1
	NWVB01000005.1	29.99	0.81	2	NC_053035.1	Gnomon	CDS	250875397	250875897	-	0	LOC120967941	ATP synthase subunit beta%2C chloroplastic-like	XP_040250199.1
	NWVB01000005.1	17.22	0.7	7	NC_053039.1	Gnomon	CDS	250916087	250916887	-	0	LOC109735461	uncharacterized protein LOC109735461	XP_020150268.1
	NWVB01000005.1	21.28	0.76	1	NC_053039.1	Gnomon	CDS	250922704	250922860	-	0	LOC109735452	LOW QUALITY PROTEIN: kelch-like protein 2	XP_020150257.1
	NWVB01000005.1	28.8	0.81	51	NC_053039.1	Gnomon	CDS	250936772	250937151	+	0	LOC109735496	uncharacterized protein LOC109735496	XP_040245513.1
	NWVB01000005.1	29.88	0.81	1	NC_053035.1	Gnomon	CDS	250952566	250952640	+	0	LOC109770890	uncharacterized protein LOC109770890	XP_040258873.1
	NWVB01000005.1	38.21	0.85	33	NC_053035.1	Gnomon	CDS	250965284	250965595	-	0	LOC120972634	cyclin-dependent kinase inhibitor 1C-like	XP_040254045.1
	NWVB01000005.1	22.49	0.75	6	NC_053040.1	Gnomon	CDS	251059757	251059865	-	0	LOC109761434	GPI ethanolamine phosphate transferase 1	XP_040248368.1
	NWVB01000005.1	28.63	0.8	17	NC_053040.1	Gnomon	CDS	251067204	251067405	-	0	LOC109761434	GPI ethanolamine phosphate transferase 1	XP_040248368.1
	NWVB01000005.1	38.21	0.85	36	NC_053038.1	Gnomon	CDS	251125100	251125256	+	0	LOC109779681	uncharacterized protein LOC109779681	XP_020193918.1
	NWVB01000005.1	31.89	0.81	5	NC_053039.1	Gnomon	CDS	251177123	251177579	+	0	LOC109735442	uncharacterized protein LOC109735442	XP_020150246.1
	NWVB01000005.1	38.21	0.85	124	NC_053039.1	Gnomon	CDS	251180403	251181047	+	0	LOC109735442	uncharacterized protein LOC109735442	XP_020150246.1
	NWVB01000005.1	38.21	0.85	31	NC_053039.1	Gnomon	CDS	251192317	251192494	-	0	LOC109735516	universal stress protein YxiE	XP_020150328.1
	NWVB01000005.1	23.2	0.74	6	NC_053039.1	Gnomon	CDS	251200093	251200773	-	0	LOC109735508	PRA1 family protein B2	XP_020150317.1
	NWVB01000005.1	28.91	0.8	51	NC_053039.1	Gnomon	CDS	251263943	251264324	-	0	LOC109769590	protein DETOXIFICATION 44%2C chloroplastic isoform X2	XP_020183912.1
	NWVB01000005.1	24.53	0.76	6	NC_053035.1	Gnomon	CDS	251278335	251278427	-	0	LOC109770889	uncharacterized protein LOC109770889	XP_020185197.1
	NWVB01000005.1	18.43	0.71	1	NC_053037.1	Gnomon	CDS	251292548	251293351	-	0	LOC109767683	spidroin-1-like	XP_020181997.1
	NWVB01000005.1	18.85	0.35	5	NC_053041.1	Gnomon	CDS	251352152	251352188	+	0	LOC109734882	ankyrin repeat domain-containing protein 2A	XP_020149653.1
	NWVB01000005.1	28.91	0.8	1	NC_053041.1	Gnomon	CDS	251360116	251360268	-	0	LOC109760183	uncharacterized protein LOC109760183 isoform X3	XP_040252426.1
	NWVB01000005.1	28.91	0.8	1	NC_053038.1	Gnomon	CDS	251434852	251435181	+	0	LOC109779686	uncharacterized protein LOC109779686 isoform X2	XP_020193919.1
	NWVB01000005.1	18.85	0.35	12	NC_053038.1	Gnomon	CDS	251443472	251445172	+	0	LOC109779686	uncharacterized protein LOC109779686 isoform X1	XP_040243007.1
	NWVB01000005.1	22.36	0.74	4	NC_053038.1	Gnomon	CDS	251453040	251453755	+	0	LOC109779686	uncharacterized protein LOC109779686 isoform X2	XP_020193919.1
	NWVB01000005.1	21.42	0.72	2	NC_053037.1	Gnomon	CDS	251528052	251528555	-	0	LOC120975740	atherin-like	XP_040258373.1
	NWVB01000005.1	17.76	0.36	3	NC_053041.1	Gnomon	CDS	251541399	251541755	+	0	LOC109760186	50S ribosomal protein 6%2C chloroplastic	XP_020174611.1
	NWVB01000005.1	23.77	0.75	1	NC_053041.1	Gnomon	CDS	251561784	251562155	+	0	LOC120968853	uncharacterized protein LOC120968853	XP_040251783.1
	NWVB01000005.1	22.26	0.74	11	NC_053036.1	Gnomon	CDS	251688595	251688987	-	0	LOC120973961	spidroin-1-like	XP_040256229.1
	NWVB01000005.1	28.91	0.8	2	NC_053040.1	Gnomon	CDS	251818900	251819022	-	0	LOC109780761	NAP1-related protein 2	XP_020194932.1
	NWVB01000005.1	17.01	0.35	2	NC_053040.1	Gnomon	CDS	251820528	251820659	-	0	LOC109780761	NAP1-related protein 2	XP_020194932.1
	NWVB01000005.1	12.97	0.66	3	NC_053039.1	Gnomon	CDS	251867730	251867754	-	0	LOC109769605	putative nuclease HARBI1	XP_040244344.1
	NWVB01000005.1	28.91	0.8	6	NC_053039.1	Gnomon	CDS	251931223	251931521	+	0	LOC109769587	ferritin-1%2C chloroplastic	XP_020183907.1
	NWVB01000005.1	28.91	0.8	7	NC_053041.1	Gnomon	CDS	251980060	251980656	+	0	LOC120968854	classical arabinogalactan protein 9-like	XP_040251784.1
	NWVB01000005.1	26.03	0.79	1	NC_053035.1	Gnomon	CDS	252054900	252055108	+	0	LOC109746883	U11/U12 small nuclear ribonucleoprotein 65 kDa protein isoform X1	XP_020161569.1
	NWVB01000005.1	10.74	0.33	9	NC_053035.1	Gnomon	CDS	252060808	252060889	+	1	LOC109746883	U11/U12 small nuclear ribonucleoprotein 65 kDa protein isoform X1	XP_020161569.1
	NWVB01000005.1	17.18	0.68	8	NC_053035.1	Gnomon	CDS	252071031	252071432	-	0	LOC109746880	proline-rich proteoglycan 2-like	XP_020161566.1
	NWVB01000005.1	22.82	0.74	9	NC_053038.1	Gnomon	CDS	252128961	252129676	-	0	LOC109732322	30S ribosomal protein S5	XP_020147093.1
	NWVB01000005.1	21.29	0.43	1	NC_053035.1	Gnomon	CDS	252148969	252149163	+	0	LOC109746881	probable protein arginine N-methyltransferase 6.2 isoform X2	XP_040258903.1
	NWVB01000005.1	20.1	0.69	4	NC_053035.1	Gnomon	CDS	252150099	252150164	+	0	LOC109746881	probable protein arginine N-methyltransferase 6.2 isoform X2	XP_040258903.1
	NWVB01000005.1	28.91	0.8	15	NC_053036.1	Gnomon	CDS	252277826	252278573	+	0	LOC109779619	nucleobase-ascorbate transporter 11	XP_020193844.1
	NWVB01000005.1	16.44	0.71	6	NC_053036.1	Gnomon	CDS	252283015	252283112	+	2	LOC109779619	nucleobase-ascorbate transporter 11	XP_020193844.1
	NWVB01000005.1	19.71	0.72	1	NC_053036.1	Gnomon	CDS	252290268	252290282	-	0	LOC109779620	ranBP2-type zinc finger protein At1g67325 isoform X1	XP_020193845.1
	NWVB01000005.1	17.14	0.68	1	NC_053041.1	Gnomon	CDS	252372252	252372600	+	0	LOC109784220	deoxyribodipyrimidine photo-lyase	XP_020198405.1
	NWVB01000005.1	28.32	0.79	5	NC_053041.1	Gnomon	CDS	252421398	252421485	+	0	LOC109784221	PTI1-like tyrosine-protein kinase 3	XP_020198406.1
	NWVB01000005.1	19.55	0.72	6	NC_053035.1	Gnomon	CDS	252453450	252454937	+	0	LOC109769195	uncharacterized protein LOC109769195	XP_020183533.1
	NWVB01000005.1	15.69	0.68	2	NC_053038.1	Gnomon	CDS	252494811	252494925	-	0	LOC109732326	FK506-binding protein 15-like	XP_020147097.1
	NWVB01000005.1	17.29	0.67	2	NC_053038.1	Gnomon	CDS	252505971	252506096	-	0	LOC109732326	FK506-binding protein 15-like	XP_020147097.1
	NWVB01000005.1	28.91	0.8	51	NC_053039.1	Gnomon	CDS	252548361	252548454	+	0	LOC109769585	protein MALE DISCOVERER 2 isoform X2	XP_020183905.1
	NWVB01000005.1	21.28	0.76	30	NC_053035.1	Gnomon	CDS	252555374	252555457	-	0	LOC120972636	uncharacterized protein LOC120972636	XP_040254047.1
	NWVB01000005.1	14.7	0.65	2	NC_053035.1	Gnomon	CDS	252736978	252738075	-	0	LOC109745687	DNA ligase 1 isoform X2	XP_020160393.1
	NWVB01000005.1	16.97	0.67	2	NC_053035.1	Gnomon	CDS	252765564	252766085	-	0	LOC109745697	putative ripening-related protein 6	XP_040250205.1
	NWVB01000005.1	17.29	0.35	1	NC_053041.1	Gnomon	CDS	252788662	252789630	+	0	LOC109780440	F-box/FBD/LRR-repeat protein At5g56420	XP_020194616.1
	NWVB01000005.1	16.77	0.35	9	NC_053041.1	Gnomon	CDS	252790392	252790535	+	0	LOC109780440	F-box/FBD/LRR-repeat protein At5g56420	XP_020194616.1
	NWVB01000005.1	28.91	0.8	9	NC_053041.1	Gnomon	CDS	252806737	252807177	-	0	LOC109780436	translation initiation factor IF-2-like	XP_020194611.1
	NWVB01000005.1	28.91	0.8	51	NC_053039.1	Gnomon	CDS	252873397	252873849	+	0	LOC109769584	SAM50-like protein SPAC17C9.06	XP_020183901.1
	NWVB01000005.1	22.85	0.75	5	NC_053039.1	Gnomon	CDS	252880168	252880402	+	0	LOC109769617	transcription factor LUX	XP_020183942.1
	NWVB01000005.1	17.58	0.35	8	NC_053039.1	Gnomon	CDS	252900014	252900688	-	0	LOC109769602	uncharacterized protein LOC109769602	XP_020183932.1
	NWVB01000005.1	28.91	0.8	17	NC_053039.1	Gnomon	CDS	252920376	252920443	+	0	LOC109769583	probable phytol kinase 2%2C chloroplastic	XP_020183900.1
	NWVB01000005.1	19.99	0.7	3	NC_053035.1	Gnomon	CDS	253019483	253019630	+	0	LOC109745690	serine carboxypeptidase-like 51	XP_020160395.1
	NWVB01000005.1	24.53	0.75	1	NC_053035.1	Gnomon	CDS	253020132	253020419	+	0	LOC109745690	serine carboxypeptidase-like 51	XP_020160395.1
	NWVB01000005.1	28.91	0.8	8	NC_053035.1	Gnomon	CDS	253052517	253053044	-	0	LOC109745694	putative ripening-related protein 6	XP_040258927.1
	NWVB01000005.1	28.91	0.8	15	NC_053038.1	Gnomon	CDS	253088100	253088175	-	1	LOC109732323	protein transport protein SEC23	XP_020147094.1
	NWVB01000005.1	17.28	0.69	7	NC_053038.1	Gnomon	CDS	253098865	253099647	-	0	LOC109732323	protein transport protein SEC23	XP_020147094.1
	NWVB01000005.1	25.62	0.76	1	NC_053041.1	Gnomon	CDS	253121022	253121228	+	0	LOC109780439	probable E3 ubiquitin-protein ligase ARI8	XP_020194615.1
	NWVB01000005.1	28.91	0.8	32	NC_053041.1	Gnomon	CDS	253138869	253139289	-	0	LOC109780438	calcium-dependent protein kinase 21-like	XP_020194613.1
	NWVB01000005.1	21.28	0.76	12	NC_053039.1	Gnomon	CDS	253233619	253233736	+	0	LOC109769582	protein NRT1/ PTR FAMILY 2.3	XP_020183899.1
	NWVB01000005.1	28.91	0.8	65	NC_053039.1	Gnomon	CDS	253253121	253253148	+	0	LOC109769580	mRNA turnover protein 4 homolog	XP_020183898.1
	NWVB01000005.1	28.91	0.8	37	NC_053039.1	Gnomon	CDS	253268183	253268776	+	0	LOC109769600	uncharacterized protein LOC109769600	XP_020183930.1
	NWVB01000005.1	23.96	0.75	1	NC_053041.1	Gnomon	CDS	253270054	253270122	+	0	LOC109734880	probable RNA methyltransferase At5g51130	XP_020149652.1
	NWVB01000005.1	24	0.75	6	NC_053037.1	Gnomon	CDS	253296275	253296778	-	0	LOC109768625	dirigent protein 2-like	XP_020182968.1
	NWVB01000005.1	28.91	0.8	11	NC_053035.1	Gnomon	CDS	253322698	253323165	+	0	LOC109734525	uncharacterized protein At5g01610	XP_020149321.1
	NWVB01000005.1	28.91	0.8	51	NC_053039.1	Gnomon	CDS	253358315	253358639	+	0	LOC109769616	LOW QUALITY PROTEIN: probable calcium-binding protein CML25/26	XP_040244345.1
	NWVB01000005.1	14.18	0.34	2	NC_053039.1	Gnomon	CDS	253372976	253373020	-	0	LOC109769579	clathrin heavy chain 1 isoform X2	XP_020183897.1
	NWVB01000005.1	28.32	0.79	4	NC_053035.1	Gnomon	CDS	253393766	253394103	-	0	LOC109768960	CDT1-like protein a%2C chloroplastic	XP_020183286.1
	NWVB01000005.1	21.11	0.72	8	NC_053035.1	Gnomon	CDS	253401332	253401407	-	0	LOC109768962	reactive oxygen species modulator 1	XP_020183288.1
	NWVB01000005.1	22.32	0.73	13	NC_053035.1	Gnomon	CDS	253448153	253448650	+	0	LOC109768966	protein FAM71B-like	XP_040254048.1
	NWVB01000005.1	24.67	0.77	16	NC_053038.1	Gnomon	CDS	253460514	253460836	+	2	LOC120963379	protein transport protein sec31-like	XP_040243932.1
	NWVB01000005.1	15.57	0.64	1	NC_053035.1	Gnomon	CDS	253608937	253609110	-	0	LOC109746682	myosin-8	XP_020161381.1
	NWVB01000005.1	28.91	0.8	1	NC_053035.1	Gnomon	CDS	253631821	253631823	-	0	LOC109746682	myosin-8	XP_020161381.1
	NWVB01000005.1	18.85	0.35	5	NC_053039.1	Gnomon	CDS	253689620	253689775	-	1	LOC109747768	LOW QUALITY PROTEIN: protein trichome birefringence-like 28	XP_020162387.1
	NWVB01000005.1	28.91	0.8	91	NC_053039.1	Gnomon	CDS	253690411	253690857	-	0	LOC109747768	LOW QUALITY PROTEIN: protein trichome birefringence-like 28	XP_020162387.1
	NWVB01000005.1	15.44	0.35	11	NC_053038.1	Gnomon	CDS	253710764	253711710	-	0	LOC109732320	uncharacterized protein LOC109732320 isoform X2	XP_040243008.1
	NWVB01000005.1	16.66	0.35	4	NC_053038.1	Gnomon	CDS	253777840	253777896	+	0	LOC109738639	inositol monophosphatase 3	XP_020153324.1
	NWVB01000005.1	21.28	0.76	21	NC_053038.1	Gnomon	CDS	253785333	253785417	+	1	LOC109738639	inositol monophosphatase 3	XP_020153324.1
	NWVB01000005.1	18.88	0.73	29	NC_053038.1	Gnomon	CDS	253790226	253790469	-	0	LOC109738638	uncharacterized protein LOC109738638	XP_040243009.1
	NWVB01000005.1	23.13	0.75	1	NC_053038.1	Gnomon	CDS	253806742	253806810	+	0	LOC109738639	inositol monophosphatase 3	XP_020153324.1
	NWVB01000005.1	15.6	0.64	12	NC_053037.1	Gnomon	CDS	253811139	253811524	-	0	LOC109770882	uncharacterized protein K02A2.6-like	XP_020185193.1
	NWVB01000005.1	28.91	0.8	20	NC_053035.1	Gnomon	CDS	253824876	253825472	+	0	LOC109746690	uncharacterized protein LOC109746690	XP_020161388.1
	NWVB01000005.1	21.48	0.73	2	NC_053036.1	Gnomon	CDS	253839492	253839598	-	1	LOC109762890	protein MET1%2C chloroplastic	XP_020177368.1
	NWVB01000005.1	21.28	0.76	2	NC_053041.1	Gnomon	CDS	253842915	253843432	-	0	LOC109734878	uncharacterized protein LOC109734878	XP_020149650.1
	NWVB01000005.1	16.23	0.35	43	NC_053035.1	Gnomon	CDS	253933327	253934004	+	0	LOC109746693	uncharacterized protein LOC109746693	XP_020161391.1
	NWVB01000005.1	28.91	0.8	1	NC_053037.1	Gnomon	CDS	253989606	253989791	-	0	LOC109740111	uncharacterized protein LOC109740111 isoform X2	XP_020154731.1
	NWVB01000005.1	28.91	0.8	5	NC_053037.1	Gnomon	CDS	253995388	253995528	-	0	LOC109740111	uncharacterized protein LOC109740111 isoform X2	XP_020154731.1
	NWVB01000005.1	18.85	0.35	5	NC_053037.1	Gnomon	CDS	254006033	254006191	+	0	LOC109740112	ethylene-responsive transcription factor ERF084-like	XP_020154734.1
	NWVB01000005.1	28.91	0.8	6	NC_053041.1	Gnomon	CDS	254044900	254045493	-	0	LOC109767452	PHD finger protein rhinoceros isoform X2	XP_040252437.1
	NWVB01000005.1	28.24	0.81	3	NC_053035.1	Gnomon	CDS	254073275	254073424	-	0	LOC120972639	uncharacterized protein LOC120972639	XP_040254049.1
	NWVB01000005.1	28.91	0.8	22	NC_053040.1	Gnomon	CDS	254127851	254128229	+	0	LOC109779259	uncharacterized protein LOC109779259	XP_020193450.1
	NWVB01000005.1	28.91	0.8	8	NC_053039.1	Gnomon	CDS	254145611	254146751	+	0	LOC109754318	translation initiation factor IF-2-like	XP_020168813.1
	NWVB01000005.1	25.62	0.76	1	NC_053035.1	Gnomon	CDS	254202938	254203259	-	0	LOC120967952	uncharacterized protein LOC120967952	XP_040250216.1
	NWVB01000005.1	28.91	0.8	8	NC_053035.1	Gnomon	CDS	254216306	254216586	-	0	LOC109746687	toMV resistance protein Tm-2(2)	XP_020161385.2
	NWVB01000005.1	20.65	0.73	1	NC_053036.1	Gnomon	CDS	254230898	254231284	-	0	LOC109770737	uncharacterized protein LOC109770737	XP_020185037.1
	NWVB01000005.1	20.02	0.71	1	NC_053038.1	Gnomon	CDS	254357741	254358220	+	0	LOC109776985	uncharacterized protein LOC109776985	XP_020191238.1
	NWVB01000005.1	21.28	0.76	23	NC_053039.1	Gnomon	CDS	254383109	254383207	+	0	LOC109747549	uncharacterized protein LOC109747549 isoform X1	XP_040245594.1
	NWVB01000005.1	20.65	0.73	38	NC_053035.1	Gnomon	CDS	254412367	254412486	-	0	LOC109767949	nucleolar protein dao-5-like	XP_020182272.1
	NWVB01000005.1	20.39	0.73	9	NC_053037.1	Gnomon	CDS	254465930	254466523	+	0	LOC109756512	uncharacterized protein LOC109756512	XP_020170958.1
	NWVB01000005.1	17.83	0.71	8	NC_053035.1	Gnomon	CDS	254501982	254502530	-	0	LOC109767950	paraneoplastic antigen Ma6E-like	XP_020182273.1
	NWVB01000005.1	18.85	0.35	29	NC_053041.1	Gnomon	CDS	254625259	254625672	+	0	LOC120968855	predicted GPI-anchored protein 58	XP_040251785.1
	NWVB01000005.1	20.42	0.72	1	NC_053040.1	Gnomon	CDS	254651649	254651950	+	0	LOC109741982	nascent polypeptide-associated complex subunit alpha%2C muscle-specific form-like	XP_020156658.1
	NWVB01000005.1	19.45	0.69	1	NC_053040.1	Gnomon	CDS	254679958	254679979	+	0	LOC109741975	uncharacterized protein LOC109741975	XP_020156653.1
	NWVB01000005.1	17.92	0.68	2	NC_053040.1	Gnomon	CDS	254680237	254680705	+	2	LOC109741975	uncharacterized protein LOC109741975	XP_020156653.1
	NWVB01000005.1	28.91	0.8	20	NC_053040.1	Gnomon	CDS	254783523	254783638	+	0	LOC109741981	vegetative cell wall protein gp1-like	XP_020156657.1
	NWVB01000005.1	14.03	0.65	2	NC_053037.1	Gnomon	CDS	254892252	254892743	-	0	LOC120975742	uncharacterized mitochondrial protein AtMg00860-like	XP_040258378.1
	NWVB01000005.1	24.22	0.74	28	NC_053041.1	Gnomon	CDS	254935150	254935326	-	0	LOC120968856	uncharacterized protein LOC120968856	XP_040251786.1
	NWVB01000005.1	13.41	0.65	9	NC_053041.1	Gnomon	CDS	254954866	254955159	+	0	LOC109749527	la-related protein 6B	XP_020164065.1
	NWVB01000005.1	30.16	0.81	13	NC_053040.1	Gnomon	CDS	254967478	254967605	+	0	LOC109741983	calmodulin-binding protein 60 B isoform X1	XP_020156659.1
	NWVB01000005.1	28.91	0.8	18	NC_053040.1	Gnomon	CDS	254970581	254970806	+	0	LOC109741983	calmodulin-binding protein 60 B isoform X1	XP_020156659.1
	NWVB01000005.1	17.71	0.72	6	NC_053036.1	Gnomon	CDS	255037804	255039438	+	0	LOC109770031	ankyrin repeat domain-containing protein 13C-B	XP_020184325.1
	NWVB01000005.1	24.85	0.77	1	NC_053035.1	Gnomon	CDS	255066334	255067263	-	0	LOC109751330	translation initiation factor IF-2-like	XP_020165809.1
	NWVB01000005.1	9.38	0.49	4	NC_053035.1	Gnomon	CDS	255071352	255071761	+	0	LOC109751329	uncharacterized protein LOC109751329	XP_020165808.1
	NWVB01000005.1	22.31	0.75	4	NC_053035.1	Gnomon	CDS	255126913	255127068	-	0	LOC120976199	uncharacterized protein LOC120976199 isoform X1	XP_040258964.1
	NWVB01000005.1	19.47	0.7	6	NC_053035.1	Gnomon	CDS	255131619	255132107	-	0	LOC109751331	ubiquitin-40S ribosomal protein S27a-2	XP_020165810.1
	NWVB01000005.1	19.27	0.36	7	NC_053039.1	Gnomon	CDS	255155723	255155963	+	0	LOC109732222	histone-lysine N-methyltransferase 2B-like	XP_040245526.1
	NWVB01000005.1	28.32	0.79	15	NC_053035.1	Gnomon	CDS	255178243	255178787	-	0	LOC109751327	protein TIC110%2C chloroplastic	XP_020165806.1
	NWVB01000005.1	23.42	0.76	4	NC_053039.1	Gnomon	CDS	255183110	255183528	+	2	LOC109732222	histone-lysine N-methyltransferase 2B-like	XP_040245526.1
	NWVB01000005.1	21.79	0.73	51	NC_053035.1	Gnomon	CDS	255198991	255199597	-	0	LOC109751336	zinc finger BED domain-containing protein RICESLEEPER 4	XP_020165816.1
	NWVB01000005.1	11.21	0.34	51	NC_053039.1	Gnomon	CDS	255200758	255200946	-	0	LOC109732223	nucleolin 1-like	XP_040244346.1
	NWVB01000005.1	28.91	0.8	95	NC_053039.1	Gnomon	CDS	255214312	255214645	-	0	LOC109732223	nucleolin 1-like	XP_040244346.1
	NWVB01000005.1	28.91	0.8	55	NC_053040.1	Gnomon	CDS	255224506	255224672	-	0	LOC109741978	microtubule cross-linking factor 1-like	XP_020156656.1
	NWVB01000005.1	28.91	0.8	22	NC_053037.1	Gnomon	CDS	255254370	255254700	+	0	LOC109786899	protein MICRORCHIDIA 6 isoform X2	XP_040259798.1
	NWVB01000005.1	18.85	0.35	2	NC_053037.1	Gnomon	CDS	255264485	255264586	+	0	LOC109786899	protein MICRORCHIDIA 6 isoform X2	XP_040259798.1
	NWVB01000005.1	21.79	0.73	8	NC_053035.1	Gnomon	CDS	255279367	255279461	-	0	LOC109751339	protein TIC110%2C chloroplastic	XP_020165821.1
	NWVB01000005.1	18.85	0.35	1	NC_053035.1	Gnomon	CDS	255282809	255283272	-	0	LOC109751339	protein TIC110%2C chloroplastic	XP_020165821.1
	NWVB01000005.1	18.85	0.35	3	NC_053038.1	Gnomon	CDS	255340594	255341595	-	0	LOC120963381	protein FAR1-RELATED SEQUENCE 5-like	XP_040243933.1
	NWVB01000005.1	25.62	0.76	2	NC_053038.1	Gnomon	CDS	255353974	255354303	-	0	LOC109776800	probable serine/threonine-protein kinase At1g54610	XP_020191045.1
	NWVB01000005.1	28.91	0.8	2	NC_053040.1	Gnomon	CDS	255392869	255393078	-	0	LOC109741977	translation initiation factor IF-2-like	XP_020156655.1
	NWVB01000005.1	28.91	0.8	10	NC_053035.1	Gnomon	CDS	255462327	255463668	+	0	LOC109783238	probable inactive receptor kinase At5g16590	XP_020197427.1
	NWVB01000005.1	18.85	0.35	9	NC_053035.1	Gnomon	CDS	255487570	255487812	+	0	LOC109783237	uncharacterized protein LOC109783237	XP_020197425.1
	NWVB01000005.1	28.91	0.8	69	NC_053035.1	Gnomon	CDS	255520626	255520779	+	0	LOC109783236	probable aquaporin TIP3-1	XP_020197424.1
	NWVB01000005.1	22.71	0.75	5	NC_053035.1	Gnomon	CDS	255546516	255546965	-	0	LOC109775842	acyl-carrier-protein phosphodiesterase PptH	XP_020190129.1
	NWVB01000005.1	23.7	0.76	9	NC_053037.1	Gnomon	CDS	255562110	255562364	+	0	LOC120975743	cilia- and flagella-associated protein 91-like	XP_040258379.1
	NWVB01000005.1	28.91	0.8	44	NC_053039.1	Gnomon	CDS	255679500	255679706	-	0	LOC109732228	protein FLOWERING LOCUS T-like	XP_020147013.1
	NWVB01000005.1	23.82	0.76	1	NC_053035.1	Gnomon	CDS	255700068	255700422	+	0	LOC109731769	salt tolerance receptor-like cytoplasmic kinase 1	XP_020146533.1
	NWVB01000005.1	21.28	0.76	5	NC_053035.1	Gnomon	CDS	255734245	255734332	-	1	LOC109731766	uncharacterized protein LOC109731766 isoform X7	XP_020146530.1
	NWVB01000005.1	28.91	0.8	16	NC_053035.1	Gnomon	CDS	255751075	255751173	-	0	LOC109731766	uncharacterized protein LOC109731766 isoform X7	XP_020146530.1
	NWVB01000005.1	23.55	0.76	1	NC_053038.1	Gnomon	CDS	255791555	255791698	+	0	LOC109751373	uncharacterized protein LOC109751373	XP_020165862.1
	NWVB01000005.1	17.4	0.42	9	NC_053038.1	Gnomon	CDS	255818797	255818876	+	1	LOC109751373	uncharacterized protein LOC109751373	XP_020165862.1
	NWVB01000005.1	28.91	0.8	4	NC_053038.1	Gnomon	CDS	255820125	255820163	+	0	LOC109751373	uncharacterized protein LOC109751373	XP_020165862.1
	NWVB01000005.1	28.91	0.8	2	NC_053039.1	Gnomon	CDS	255854010	255854372	+	0	LOC109732220	monothiol glutaredoxin-S12%2C chloroplastic	XP_020147003.1
	NWVB01000005.1	28.91	0.8	27	NC_053039.1	Gnomon	CDS	255877126	255877295	+	0	LOC109732230	uncharacterized abhydrolase domain-containing protein DDB_G0269086-like	XP_020147014.1
	NWVB01000005.1	28.91	0.8	2	NC_053035.1	Gnomon	CDS	255882011	255883549	-	0	LOC109731771	cytochrome P450 89A2	XP_020146534.1
	NWVB01000005.1	21.28	0.76	4	NC_053035.1	Gnomon	CDS	255919350	255919934	-	0	LOC109731767	uncharacterized protein LOC109731767	XP_020146531.1
	NWVB01000005.1	20.77	0.76	1	NC_053035.1	Gnomon	CDS	255920256	255920765	-	0	LOC109731767	uncharacterized protein LOC109731767	XP_020146531.1
	NWVB01000005.1	28.91	0.8	4	NC_053041.1	Gnomon	CDS	255943881	255944845	+	0	LOC109738430	bZIP transcription factor 29	XP_020153125.1
	NWVB01000005.1	17.44	0.35	3	NC_053037.1	Gnomon	CDS	255950125	255950193	+	0	LOC109738726	DEAD-box ATP-dependent RNA helicase 40	XP_020153399.1
	NWVB01000005.1	16.53	0.34	2	NC_053041.1	Gnomon	CDS	255994004	255994240	+	0	LOC109738435	uncharacterized mitochondrial protein AtMg00810-like	XP_020153128.1
	NWVB01000005.1	22.26	0.74	1	NC_053037.1	Gnomon	CDS	256050188	256050727	-	0	LOC109738821	uncharacterized protein LOC109738821	XP_020153511.1
	NWVB01000005.1	22.43	0.75	1	NC_053037.1	Gnomon	CDS	256061750	256062397	-	0	LOC109738822	uncharacterized protein LOC109738822	XP_020153512.1
	NWVB01000005.1	28.91	0.8	51	NC_053039.1	Gnomon	CDS	256110188	256110265	+	0	LOC109765018	fatty acid desaturase DES3	XP_020179402.1
	NWVB01000005.1	28.91	0.8	33	NC_053035.1	Gnomon	CDS	256193758	256195284	-	0	LOC109771656	cytochrome P450 89A2	XP_020185943.1
	NWVB01000005.1	19.55	0.7	3	NC_053037.1	Gnomon	CDS	256219078	256219220	-	2	LOC109771836	uncharacterized protein LOC109771836	XP_020186120.1
	NWVB01000005.1	28.91	0.8	15	NC_053037.1	Gnomon	CDS	256224382	256224420	-	0	LOC109771836	uncharacterized protein LOC109771836	XP_020186120.1
	NWVB01000005.1	20.82	0.71	2	NC_053035.1	Gnomon	CDS	256248151	256249728	-	0	LOC109771657	cytochrome P450 89A2-like	XP_020185944.1
	NWVB01000005.1	18.85	0.35	6	NC_053035.1	Gnomon	CDS	256250635	256251960	-	0	LOC109771658	UPF0496 protein 4	XP_020185946.1
	NWVB01000005.1	16.02	0.42	8	NC_053035.1	Gnomon	CDS	256320175	256320263	+	2	LOC120976292	uncharacterized protein LOC120976292 isoform X1	XP_040259038.1
	NWVB01000005.1	28.91	0.8	27	NC_053035.1	Gnomon	CDS	256330137	256330562	+	0	LOC109771659	aquaporin NIP3-1	XP_020185947.1
	NWVB01000005.1	24	0.75	2	NC_053039.1	Gnomon	CDS	256349610	256349856	-	1	LOC109732812	protein DWARF 53	XP_020147602.1
	NWVB01000005.1	38.21	0.85	51	NC_053039.1	Gnomon	CDS	256351225	256352372	-	0	LOC109732812	protein DWARF 53	XP_020147602.1
	NWVB01000005.1	26.84	0.79	1	NC_053041.1	Gnomon	CDS	256389903	256389977	-	0	LOC109786389	probable protein NAP1	XP_020200546.1
	NWVB01000005.1	22.58	0.76	1	NC_053041.1	Gnomon	CDS	256390053	256390421	-	0	LOC109786389	probable protein NAP1	XP_020200546.1
	NWVB01000005.1	32.27	0.83	51	NC_053039.1	Gnomon	CDS	256460938	256462554	+	0	LOC109738207	protein OCTOPUS	XP_020152893.1
	NWVB01000005.1	38.21	0.85	15	NC_053039.1	Gnomon	CDS	256470062	256470221	+	1	LOC109738208	E3 SUMO-protein ligase SIZ2 isoform X2	XP_040245649.1
	NWVB01000005.1	22.23	0.36	42	NC_053035.1	Gnomon	CDS	256521939	256522028	+	2	LOC109771660	kinesin-like protein KIN-7K%2C chloroplastic	XP_020185948.1
	NWVB01000005.1	19.3	0.36	3	NC_053035.1	Gnomon	CDS	256530437	256530556	+	0	LOC109771660	kinesin-like protein KIN-7K%2C chloroplastic	XP_020185948.1
	NWVB01000005.1	22.23	0.36	12	NC_053035.1	Gnomon	CDS	256547723	256548807	-	0	LOC109771662	uncharacterized protein LOC109771662 isoform X2	XP_040259063.1
	NWVB01000005.1	24.25	0.76	1	NC_053040.1	Gnomon	CDS	256563507	256564355	-	0	LOC109734588	prohibitin-3%2C mitochondrial	XP_020149387.1
	NWVB01000005.1	38.21	0.85	30	NC_053039.1	Gnomon	CDS	256576315	256576653	+	0	LOC109748165	protein transport protein Sec61 subunit beta	XP_020162792.1
	NWVB01000005.1	25.13	0.76	1	NC_053038.1	Gnomon	CDS	256588128	256588362	-	0	LOC109750975	uncharacterized protein LOC109750975	XP_020190282.1
	NWVB01000005.1	19.26	0.72	6	NC_053040.1	Gnomon	CDS	256606830	256607252	-	0	LOC109734658	classical arabinogalactan protein 9	XP_020149452.1
	NWVB01000005.1	38.21	0.85	17	NC_053040.1	Gnomon	CDS	256645583	256645725	-	2	LOC120966419	large proline-rich protein BAG6-like isoform X1	XP_040248377.1
	NWVB01000005.1	22.23	0.36	37	NC_053039.1	Gnomon	CDS	256659497	256659820	+	0	LOC109756963	phosphoinositide phospholipase C 6	XP_020171388.1
	NWVB01000005.1	15.53	-0.7	14	NC_053041.1	Gnomon	CDS	256724735	256726771	-	0	LOC109735900	uncharacterized protein LOC109735900	XP_020150690.1
	NWVB01000005.1	38.21	0.85	4	NC_053037.1	Gnomon	CDS	256747112	256747361	-	0	LOC120975745	uncharacterized protein LOC120975745	XP_040258380.1
	NWVB01000005.1	11.59	0.61	1	NC_053037.1	Gnomon	CDS	256760308	256760928	-	0	LOC120975745	uncharacterized protein LOC120975745	XP_040258380.1
	NWVB01000005.1	25.23	0.77	2	NC_053036.1	Gnomon	CDS	256807501	256808370	+	0	LOC109756257	uncharacterized protein LOC109756257	XP_020170702.1
	NWVB01000005.1	29.31	0.8	4	NC_053041.1	Gnomon	CDS	256811097	256811217	+	0	LOC109735899	sorbitol dehydrogenase	XP_020150689.1
	NWVB01000005.1	38.21	0.85	22	NC_053040.1	Gnomon	CDS	256823366	256823737	+	0	LOC109749538	serine%2C glycine and glutamine-rich protein-like	XP_020164074.2
	NWVB01000005.1	35.75	0.85	3	NC_053035.1	Gnomon	CDS	256834951	256835424	+	0	LOC109746191	uncharacterized protein LOC109746191	XP_020160914.1
	NWVB01000005.1	32.03	0.82	4	NC_053035.1	Gnomon	CDS	256840432	256840533	+	0	LOC109746192	SH3 domain-containing protein 2	XP_020160915.1
	NWVB01000005.1	38.21	0.85	6	NC_053036.1	Gnomon	CDS	256895598	256895810	+	0	LOC109756260	asparagine--tRNA ligase%2C chloroplastic/mitochondrial	XP_020170704.1
	NWVB01000005.1	31.05	0.82	7	NC_053036.1	Gnomon	CDS	256902343	256902450	+	0	LOC109756260	asparagine--tRNA ligase%2C chloroplastic/mitochondrial	XP_020170704.1
	NWVB01000005.1	38.21	0.85	6	NC_053036.1	Gnomon	CDS	256978902	256979065	+	0	LOC120973962	uncharacterized protein LOC120973962	XP_040256230.1
	NWVB01000005.1	9.1	0.34	51	NC_053039.1	Gnomon	CDS	256995317	256995344	-	1	LOC109757016	protein WEAK CHLOROPLAST MOVEMENT UNDER BLUE LIGHT-like 2	XP_040245530.1
	NWVB01000005.1	19.48	0.45	9	NC_053039.1	Gnomon	CDS	257008109	257008543	-	0	LOC109757016	protein WEAK CHLOROPLAST MOVEMENT UNDER BLUE LIGHT-like 2	XP_040245530.1
	NWVB01000005.1	38.21	0.85	51	NC_053035.1	Gnomon	CDS	257028622	257029116	-	0	LOC109775378	protein transport protein sec31-like	XP_040254050.1
	NWVB01000005.1	30.24	0.81	12	NC_053035.1	Gnomon	CDS	257120198	257120785	+	0	LOC109746508	L10-interacting MYB domain-containing protein-like	XP_020161222.2
	NWVB01000005.1	38.21	0.85	50	NC_053039.1	Gnomon	CDS	257185725	257185764	+	0	LOC109766307	uncharacterized protein LOC109766307	XP_020180662.1
	NWVB01000005.1	29.11	0.8	7	NC_053036.1	Gnomon	CDS	257210158	257210838	+	0	LOC109733135	extensin-like	XP_020147921.1
	NWVB01000005.1	38.21	0.85	30	NC_053041.1	Gnomon	CDS	257260475	257261005	-	0	LOC109734431	uncharacterized protein LOC109734431	XP_020149230.1
	NWVB01000005.1	28.24	0.81	1	NC_053037.1	Gnomon	CDS	257371552	257372186	-	0	LOC109776979	nucleolar and coiled-body phosphoprotein 1-like	XP_020191231.1
	NWVB01000005.1	28.8	0.81	1	NC_053035.1	Gnomon	CDS	257381792	257382045	+	0	LOC109746510	uncharacterized protein LOC109746510	XP_020161223.1
	NWVB01000005.1	12.39	0.36	21	NC_053035.1	Gnomon	CDS	257390207	257390266	+	1	LOC109746511	transmembrane and coiled-coil domain-containing protein 4-like	XP_020161225.1
	NWVB01000005.1	17.85	0.38	3	NC_053035.1	Gnomon	CDS	257402414	257402883	-	0	LOC109738100	zinc finger CCCH domain-containing protein 19 isoform X3	XP_040259090.1
	NWVB01000005.1	12.96	0.36	3	NC_053037.1	Gnomon	CDS	257468264	257468409	-	2	LOC109770687	ubiquitin carboxyl-terminal hydrolase 6	XP_020184993.1
	NWVB01000005.1	24.66	0.78	3	NC_053037.1	Gnomon	CDS	257470285	257470294	-	0	LOC109770687	ubiquitin carboxyl-terminal hydrolase 6	XP_020184993.1
	NWVB01000005.1	38.21	0.85	18	NC_053041.1	Gnomon	CDS	257495494	257495817	-	0	LOC109734450	classical arabinogalactan protein 9-like	XP_020149250.1
	NWVB01000005.1	27.63	0.8	7	NC_053041.1	Gnomon	CDS	257503658	257504185	-	0	LOC120968857	WAS/WASL-interacting protein family member 1-like	XP_040251788.1
	NWVB01000005.1	24.28	0.76	1	NC_053035.1	Gnomon	CDS	257623557	257624042	-	0	LOC109736094	uncharacterized protein LOC109736094	XP_020150905.1
	NWVB01000005.1	28.83	0.81	4	NC_053039.1	Gnomon	CDS	257652356	257652485	-	0	LOC109776560	uncharacterized protein LOC109776560	XP_020190799.1
	NWVB01000005.1	11.44	0.35	1	NC_053037.1	Gnomon	CDS	257674172	257674628	+	1	LOC120975747	serine/arginine repetitive matrix protein 1-like	XP_040258381.1
	NWVB01000005.1	38.21	0.85	22	NC_053035.1	Gnomon	CDS	257779655	257779664	-	1	LOC109736087	probable serine protease EDA2	XP_020150895.1
	NWVB01000005.1	25.69	0.78	5	NC_053035.1	Gnomon	CDS	257783433	257783624	-	0	LOC109736087	probable serine protease EDA2	XP_020150895.1
	NWVB01000005.1	38.21	0.85	16	NC_053035.1	Gnomon	CDS	257881380	257881532	-	0	LOC109736096	amino acid permease 6-like	XP_020150907.1
	NWVB01000005.1	16.52	0.67	1	NC_053039.1	Gnomon	CDS	257896468	257896613	-	0	LOC109756318	uncharacterized protein LOC109756318 isoform X2	XP_040245663.1
	NWVB01000005.1	38.21	0.85	33	NC_053039.1	Gnomon	CDS	258006938	258006998	-	0	LOC109731410	uncharacterized protein LOC109731410	XP_020146153.1
	NWVB01000005.1	30.08	0.82	2	NC_053041.1	Gnomon	CDS	258018924	258019090	-	2	LOC109747335	RHOMBOID-like protein 3	XP_020162005.1
	NWVB01000005.1	21.26	0.74	4	NC_053041.1	Gnomon	CDS	258022725	258023020	-	0	LOC109747335	RHOMBOID-like protein 3	XP_020162005.1
	NWVB01000005.1	38.21	0.85	10	NC_053035.1	Gnomon	CDS	258053658	258054299	+	0	LOC109736088	CDPK-related kinase 3	XP_020150896.1
	NWVB01000005.1	30.75	0.82	7	NC_053036.1	Gnomon	CDS	258196976	258196985	-	0	LOC109764610	protein RFT1 homolog	XP_040254654.1
	NWVB01000005.1	19.83	0.36	6	NC_053038.1	Gnomon	CDS	258205686	258206069	+	0	LOC109737548	protein FAR1-RELATED SEQUENCE 5-like	XP_020152297.1
	NWVB01000005.1	24.14	0.76	5	NC_053040.1	Gnomon	CDS	258245812	258246985	-	0	LOC109754518	uncharacterized protein LOC109754518	XP_020169012.1
	NWVB01000005.1	21.4	0.72	11	NC_053041.1	Gnomon	CDS	258273965	258274531	-	0	LOC109783568	heat stress transcription factor B-2b	XP_040251789.1
	NWVB01000005.1	25.33	0.78	4	NC_053035.1	Gnomon	CDS	258281922	258282368	-	0	LOC109732814	uncharacterized protein LOC109732814	XP_020147603.1
	NWVB01000005.1	33.3	0.82	4	NC_053035.1	Gnomon	CDS	258366223	258366588	+	0	LOC109732817	auxin-responsive protein SAUR32	XP_020147605.1
	NWVB01000005.1	22.9	0.76	7	NC_053038.1	Gnomon	CDS	258410311	258410394	+	0	LOC109778632	uncharacterized protein LOC109778632	XP_020192787.1
	NWVB01000005.1	24.49	0.77	1	NC_053039.1	Gnomon	CDS	258491332	258491724	+	0	LOC109787629	uncharacterized protein LOC109787629	XP_040244348.1
	NWVB01000005.1	38.21	0.85	51	NC_053039.1	Gnomon	CDS	258539471	258539785	+	0	LOC109731412	uncharacterized protein LOC109731412	XP_020146154.1
	NWVB01000005.1	25.12	0.77	5	NC_053039.1	Gnomon	CDS	258540810	258541232	+	0	LOC109731412	uncharacterized protein LOC109731412	XP_020146154.1
	NWVB01000005.1	38.21	0.85	4	NC_053035.1	Gnomon	CDS	258552066	258553181	+	0	LOC109732818	protein ROOT PRIMORDIUM DEFECTIVE 1	XP_020147606.1
	NWVB01000005.1	38.21	0.85	41	NC_053035.1	Gnomon	CDS	258562099	258562902	-	0	LOC109732816	uncharacterized protein LOC109732816	XP_020147604.1
	NWVB01000005.1	20.55	0.71	8	NC_053035.1	Gnomon	CDS	258593962	258594525	-	0	LOC120972644	uncharacterized mitochondrial protein AtMg00810-like	XP_040254051.1
	NWVB01000005.1	28.57	0.8	2	NC_053035.1	Gnomon	CDS	258686561	258686842	+	0	LOC109732826	CCR4-NOT transcription complex subunit 3-like	XP_020147614.1
	NWVB01000005.1	22.08	0.44	2	NC_053037.1	Gnomon	CDS	258729472	258729691	-	1	LOC109757312	protein kinase and PP2C-like domain-containing protein isoform X1	XP_020171723.1
	NWVB01000005.1	18.63	0.36	2	NC_053037.1	Gnomon	CDS	258739405	258739472	-	2	LOC109757312	protein kinase and PP2C-like domain-containing protein isoform X1	XP_020171723.1
	NWVB01000005.1	26.32	0.78	2	NC_053035.1	Gnomon	CDS	258741314	258741846	+	0	LOC109732826	CCR4-NOT transcription complex subunit 3-like	XP_020147614.1
	NWVB01000005.1	38.21	0.85	34	NC_053038.1	Gnomon	CDS	258901300	258901907	+	0	LOC109778630	RNA polymerase II C-terminal domain phosphatase-like 3	XP_020192786.1
	NWVB01000005.1	19.14	0.35	3	NC_053041.1	Gnomon	CDS	258949052	258949145	-	0	LOC109734317	protein LEAD-SENSITIVE 1-like	XP_020149122.1
	NWVB01000005.1	19.73	0.36	7	NC_053035.1	Gnomon	CDS	258968045	258968203	-	0	LOC109732822	probable plastid-lipid-associated protein 10%2C chloroplastic	XP_020147610.1
	NWVB01000005.1	30.47	0.82	22	NC_053035.1	Gnomon	CDS	258970503	258970934	-	0	LOC109732825	uncharacterized protein LOC109732825 isoform X2	XP_020147612.1
	NWVB01000005.1	30.23	0.8	8	NC_053040.1	Gnomon	CDS	259168406	259168855	-	0	LOC109765042	B3 domain-containing protein Os03g0212300-like	XP_020179420.1
	NWVB01000005.1	25.69	0.78	6	NC_053035.1	Gnomon	CDS	259178825	259179268	+	0	LOC109752362	uncharacterized protein LOC109752362	XP_020166844.1
	NWVB01000005.1	38.21	0.85	51	NC_053035.1	Gnomon	CDS	259231403	259231579	+	0	LOC109765454	tubulin-folding cofactor D	XP_020179830.1
	NWVB01000005.1	38.21	0.85	94	NC_053039.1	Gnomon	CDS	259253863	259253864	-	0	LOC109760609	uncharacterized protein LOC109760609	XP_020175008.1
	NWVB01000005.1	32.57	0.83	4	NC_053037.1	Gnomon	CDS	259276201	259276463	-	0	LOC109738333	uncharacterized protein LOC109738333	XP_020153023.1
	NWVB01000005.1	20.4	0.72	1	NC_053041.1	Gnomon	CDS	259301818	259302207	+	0	LOC109776001	uncharacterized protein LOC109776001	XP_040251790.1
	NWVB01000005.1	38.21	0.85	1	NC_053041.1	Gnomon	CDS	259313701	259313788	-	0	LOC109776000	uncharacterized protein LOC109776000	XP_020190286.1
	NWVB01000005.1	23.47	0.75	1	NC_053038.1	Gnomon	CDS	259342482	259342604	+	0	LOC109778629	nuclear pore complex protein NUP93A isoform X1	XP_040243012.1
	NWVB01000005.1	23.9	0.75	6	NC_053038.1	Gnomon	CDS	259359039	259359125	+	0	LOC109778629	nuclear pore complex protein NUP93A isoform X1	XP_040243012.1
	NWVB01000005.1	38.21	0.85	1	NC_053038.1	Gnomon	CDS	259360615	259360796	+	0	LOC109778629	nuclear pore complex protein NUP93A isoform X1	XP_040243012.1
	NWVB01000005.1	21.28	0.76	10	NC_053037.1	Gnomon	CDS	259441017	259441353	+	1	LOC109740047	uncharacterized protein LOC109740047 isoform X1	XP_020154678.1
	NWVB01000005.1	38.21	0.85	12	NC_053040.1	Gnomon	CDS	259504777	259505325	+	0	LOC109765041	uncharacterized protein LOC109765041	XP_020179419.1
	NWVB01000005.1	38.21	0.85	8	NC_053040.1	Gnomon	CDS	259525572	259525835	-	0	LOC109765040	uncharacterized protein LOC109765040	XP_040249537.1
	NWVB01000005.1	12.97	0.35	7	NC_053040.1	Gnomon	CDS	259547001	259547225	-	0	LOC109765040	uncharacterized protein LOC109765040	XP_040249537.1
	NWVB01000005.1	24.47	0.77	1	NC_053035.1	Gnomon	CDS	259550681	259550779	-	0	LOC109759490	uncharacterized protein LOC109759490	XP_020173903.1
	NWVB01000005.1	21.37	0.76	4	NC_053036.1	Gnomon	CDS	259564645	259564801	-	0	LOC109757609	uncharacterized Rho GTPase-activating protein At5g61530	XP_020172021.1
	NWVB01000005.1	38.21	0.85	4	NC_053036.1	Gnomon	CDS	259572110	259572170	-	0	LOC109757609	uncharacterized Rho GTPase-activating protein At5g61530	XP_020172021.1
	NWVB01000005.1	24.73	0.78	2	NC_053038.1	Gnomon	CDS	259594522	259594805	-	0	LOC109776285	uncharacterized protein LOC109776285	XP_020190524.1
	NWVB01000005.1	19.78	0.73	5	NC_053036.1	Gnomon	CDS	259671946	259672524	+	0	LOC120974530	uncharacterized protein LOC120974530	XP_040256919.1
	NWVB01000005.1	20.96	0.74	1	NC_053041.1	Gnomon	CDS	259702566	259702858	-	0	LOC109752954	protein bangles and beads-like	XP_020167471.1
	NWVB01000005.1	28.24	0.81	4	NC_053036.1	Gnomon	CDS	259717972	259718346	-	0	LOC120973272	uncharacterized protein LOC120973272 isoform X1	XP_040254657.1
	NWVB01000005.1	27.53	0.79	3	NC_053037.1	Gnomon	CDS	259781781	259782239	-	0	LOC120976661	uncharacterized protein LOC120976661	XP_040259801.1
	NWVB01000005.1	38.21	0.85	25	NC_053039.1	Gnomon	CDS	259799027	259799802	+	0	LOC109763437	WRKY transcription factor 44	XP_040245532.1
	NWVB01000005.1	38.21	0.85	27	NC_053039.1	Gnomon	CDS	259800790	259800855	+	1	LOC109763437	WRKY transcription factor 44	XP_040245532.1
	NWVB01000005.1	15.71	0.68	5	NC_053039.1	Gnomon	CDS	259824494	259824642	-	0	LOC109763440	enoyl-[acyl-carrier-protein] reductase%2C mitochondrial	XP_020177876.1
[truncated: 87 more rows]

## Sheet: S8
Supporting Table S8 Allelic diversity for the UGT of the Ae. tauschii accessions and the control lines
[truncated: 330 more rows]

[truncated: 1 more sheets: S9]
